# Supplementary material for: Origin identification of Cornus officinalis based on PCA-SVM combined model
Source: PLoS One. 2023 Feb 28;18(2):e0282429. doi: 10.1371/journal.pone.0282429 (PMC9974136; doi:10.1371/journal.pone.0282429)
Supplement: S1 File — (XLSX) [file pone.0282429.s001.xlsx]

## Sheet: S1
No	OP	551	552	553	554	555	556	557	558	559	560	561	562	563	564	565	566	567	568	569	570	571	572	573	574	575	576	577	578	579	580	581	582	583	584	585	586	587	588	589	590	591	592	593	594	595	596	597	598
1	11	0.338459	0.338459	0.339733	0.339733	0.340814	0.340814	0.342109	0.342109	0.342799	0.342799	0.343952	0.343952	0.344178	0.344178	0.344357	0.344357	0.344187	0.343643	0.343643	0.3441	0.3441	0.344074	0.344074	0.343823	0.343823	0.343176	0.343176	0.342532	0.342532	0.341732	0.341732	0.340479	0.340479	0.340052	0.340052	0.339619	0.339619	0.339405	0.339405	0.339328	0.339328	0.338781	0.339994	0.339994	0.341101	0.341101	0.341738	0.341738
2	1	0.311826	0.311826	0.312213	0.312213	0.312997	0.312997	0.313481	0.313481	0.313603	0.313603	0.313926	0.313926	0.313938	0.313938	0.313449	0.313449	0.313355	0.313335	0.313335	0.313053	0.313053	0.313263	0.313263	0.313375	0.313375	0.312733	0.312733	0.311926	0.311926	0.3109	0.3109	0.309681	0.309681	0.30869	0.30869	0.308157	0.308157	0.30789	0.30789	0.307607	0.307607	0.307939	0.308747	0.308747	0.309578	0.309578	0.310389	0.310389
3	6	0.356877	0.356877	0.357393	0.357393	0.358166	0.358166	0.358863	0.358863	0.358968	0.358968	0.358517	0.358517	0.357966	0.357966	0.357638	0.357638	0.357334	0.357138	0.357138	0.356952	0.356952	0.356868	0.356868	0.356511	0.356511	0.35633	0.35633	0.35608	0.35608	0.355434	0.355434	0.354821	0.354821	0.354236	0.354236	0.35393	0.35393	0.353875	0.353875	0.353426	0.353426	0.35333	0.353953	0.353953	0.354406	0.354406	0.354247	0.354247
4	7	0.35823	0.35823	0.358626	0.358626	0.359566	0.359566	0.360332	0.360332	0.360851	0.360851	0.361211	0.361211	0.360934	0.360934	0.360943	0.360943	0.361101	0.361204	0.361204	0.361829	0.361829	0.362123	0.362123	0.362278	0.362278	0.361736	0.361736	0.360332	0.360332	0.358604	0.358604	0.356449	0.356449	0.35446	0.35446	0.353184	0.353184	0.352091	0.352091	0.351674	0.351674	0.351898	0.352564	0.352564	0.353943	0.353943	0.355117	0.355117
5	8	0.481724	0.481724	0.482013	0.482013	0.481807	0.481807	0.481582	0.481582	0.481394	0.481394	0.480652	0.480652	0.47923	0.47923	0.477685	0.477685	0.476622	0.475997	0.475997	0.475466	0.475466	0.474797	0.474797	0.474128	0.474128	0.474103	0.474103	0.474092	0.474092	0.473229	0.473229	0.472357	0.472357	0.472007	0.472007	0.472278	0.472278	0.472655	0.472655	0.47249	0.47249	0.472811	0.474122	0.474122	0.475582	0.475582	0.476617	0.476617
6	1	0.446554	0.446554	0.448202	0.448202	0.449548	0.449548	0.450751	0.450751	0.45175	0.45175	0.452276	0.452276	0.452394	0.452394	0.452664	0.452664	0.452875	0.452994	0.452994	0.453273	0.453273	0.453917	0.453917	0.454289	0.454289	0.45421	0.45421	0.454096	0.454096	0.453901	0.453901	0.453245	0.453245	0.452622	0.452622	0.452373	0.452373	0.452207	0.452207	0.452048	0.452048	0.452367	0.453076	0.453076	0.45394	0.45394	0.454895	0.454895
7	7	0.313675	0.313675	0.313124	0.313124	0.313468	0.313468	0.313355	0.313355	0.312311	0.312311	0.311207	0.311207	0.3112	0.3112	0.311286	0.311286	0.310204	0.308728	0.308728	0.308338	0.308338	0.308727	0.308727	0.308387	0.308387	0.306663	0.306663	0.305008	0.305008	0.304366	0.304366	0.304265	0.304265	0.303317	0.303317	0.301814	0.301814	0.301281	0.301281	0.30174	0.30174	0.302173	0.301964	0.301964	0.301754	0.301754	0.302543	0.302543
8	7	0.412581	0.412581	0.413876	0.413876	0.415377	0.415377	0.41758	0.41758	0.419496	0.419496	0.420125	0.420125	0.420833	0.420833	0.422303	0.422303	0.423448	0.42376	0.42376	0.424703	0.424703	0.426204	0.426204	0.426549	0.426549	0.42528	0.42528	0.42396	0.42396	0.422619	0.422619	0.420437	0.420437	0.418022	0.418022	0.416968	0.416968	0.417045	0.417045	0.416466	0.416466	0.415674	0.416068	0.416068	0.417127	0.417127	0.417334	0.417334
9	5	0.418159	0.418159	0.416802	0.416802	0.415263	0.415263	0.413775	0.413775	0.412429	0.412429	0.411381	0.411381	0.410298	0.410298	0.40912	0.40912	0.40772	0.406974	0.406974	0.406771	0.406771	0.407054	0.407054	0.40698	0.40698	0.405982	0.405982	0.404344	0.404344	0.402933	0.402933	0.401516	0.401516	0.400104	0.400104	0.398825	0.398825	0.398502	0.398502	0.399042	0.399042	0.400009	0.400876	0.400876	0.401722	0.401722	0.402759	0.402759
10	3	0.377247	0.377247	0.377536	0.377536	0.37855	0.37855	0.380281	0.380281	0.381187	0.381187	0.38088	0.38088	0.380674	0.380674	0.381354	0.381354	0.381745	0.381145	0.381145	0.380366	0.380366	0.380537	0.380537	0.381038	0.381038	0.380881	0.380881	0.379991	0.379991	0.379212	0.379212	0.379369	0.379369	0.379764	0.379764	0.379488	0.379488	0.379147	0.379147	0.37935	0.37935	0.380469	0.381623	0.381623	0.381968	0.381968	0.382381	0.382381
11	4	0.321198	0.321198	0.318745	0.318745	0.317031	0.317031	0.316003	0.316003	0.315132	0.315132	0.315187	0.315187	0.315249	0.315249	0.316019	0.316019	0.317213	0.318196	0.318196	0.319905	0.319905	0.320802	0.320802	0.321591	0.321591	0.321491	0.321491	0.320238	0.320238	0.318497	0.318497	0.31578	0.31578	0.313959	0.313959	0.312287	0.312287	0.311336	0.311336	0.311485	0.311485	0.311362	0.312357	0.312357	0.313109	0.313109	0.314108	0.314108
12	2	0.275752	0.275752	0.275095	0.275095	0.274684	0.274684	0.274277	0.274277	0.27356	0.27356	0.272551	0.272551	0.271419	0.271419	0.269982	0.269982	0.268571	0.267214	0.267214	0.2661	0.2661	0.265388	0.265388	0.2649	0.2649	0.264613	0.264613	0.264414	0.264414	0.264181	0.264181	0.263905	0.263905	0.263628	0.263628	0.263225	0.263225	0.262792	0.262792	0.262292	0.262292	0.261948	0.26187	0.26187	0.262101	0.262101	0.262396	0.262396
13	9	0.340511	0.340511	0.340714	0.340714	0.341249	0.341249	0.341496	0.341496	0.341334	0.341334	0.341551	0.341551	0.341432	0.341432	0.340853	0.340853	0.340242	0.339837	0.339837	0.339363	0.339363	0.339285	0.339285	0.338883	0.338883	0.338076	0.338076	0.337436	0.337436	0.336562	0.336562	0.335518	0.335518	0.334776	0.334776	0.334517	0.334517	0.334238	0.334238	0.333443	0.333443	0.333405	0.334189	0.334189	0.33484	0.33484	0.335234	0.335234
14	11	0.32889	0.32889	0.330452	0.330452	0.331713	0.331713	0.332875	0.332875	0.334038	0.334038	0.335346	0.335346	0.336162	0.336162	0.336377	0.336377	0.335828	0.335591	0.335591	0.335489	0.335489	0.335371	0.335371	0.334358	0.334358	0.333034	0.333034	0.331894	0.331894	0.331042	0.331042	0.330102	0.330102	0.328832	0.328832	0.327756	0.327756	0.32718	0.32718	0.327073	0.327073	0.327086	0.327292	0.327292	0.327226	0.327226	0.327581	0.327581
15	4	0.510076	0.510076	0.510534	0.510534	0.511344	0.511344	0.513023	0.513023	0.514691	0.514691	0.514755	0.514755	0.514234	0.514234	0.514567	0.514567	0.516441	0.518309	0.518309	0.519167	0.519167	0.519534	0.519534	0.520932	0.520932	0.522412	0.522412	0.522174	0.522174	0.519764	0.519764	0.516882	0.516882	0.515261	0.515261	0.514193	0.514193	0.512511	0.512511	0.510581	0.510581	0.509968	0.511275	0.511275	0.513277	0.513277	0.514242	0.514242
16	4	0.249841	0.249841	0.248479	0.248479	0.247266	0.247266	0.246524	0.246524	0.245911	0.245911	0.244998	0.244998	0.24402	0.24402	0.243441	0.243441	0.242996	0.242256	0.242256	0.241718	0.241718	0.241774	0.241774	0.241889	0.241889	0.241262	0.241262	0.240068	0.240068	0.238995	0.238995	0.238131	0.238131	0.237172	0.237172	0.236314	0.236314	0.23615	0.23615	0.236176	0.236176	0.236118	0.236235	0.236235	0.236827	0.236827	0.237425	0.237425
17	4	0.473661	0.473661	0.4742	0.4742	0.474434	0.474434	0.475652	0.475652	0.476652	0.476652	0.476925	0.476925	0.477816	0.477816	0.47861	0.47861	0.478147	0.478174	0.478174	0.47904	0.47904	0.479024	0.479024	0.47801	0.47801	0.477176	0.477176	0.475347	0.475347	0.472241	0.472241	0.470094	0.470094	0.468303	0.468303	0.466365	0.466365	0.4658	0.4658	0.465513	0.465513	0.464913	0.465915	0.465915	0.468068	0.468068	0.469044	0.469044
18	11	0.311879	0.311879	0.312343	0.312343	0.313088	0.313088	0.313662	0.313662	0.313848	0.313848	0.314298	0.314298	0.314117	0.314117	0.314197	0.314197	0.313743	0.313572	0.313572	0.314152	0.314152	0.313753	0.313753	0.313572	0.313572	0.313105	0.313105	0.312278	0.312278	0.311792	0.311792	0.310924	0.310924	0.310443	0.310443	0.310246	0.310246	0.309964	0.309964	0.310017	0.310017	0.30963	0.310314	0.310314	0.311036	0.311036	0.310812	0.310812
19	11	0.316885	0.316885	0.316419	0.316419	0.315795	0.315795	0.31586	0.31586	0.315732	0.315732	0.314772	0.314772	0.31445	0.31445	0.313909	0.313909	0.312326	0.311416	0.311416	0.311366	0.311366	0.310532	0.310532	0.309235	0.309235	0.308976	0.308976	0.308292	0.308292	0.307088	0.307088	0.306632	0.306632	0.306339	0.306339	0.305322	0.305322	0.305387	0.305387	0.305332	0.305332	0.30476	0.305036	0.305036	0.306304	0.306304	0.306296	0.306296
20	10	0.190883	0.190883	0.192256	0.192256	0.195941	0.195941	0.197784	0.197784	0.196904	0.196904	0.196541	0.196541	0.198279	0.198279	0.199701	0.199701	0.198954	0.198066	0.198066	0.199131	0.199131	0.200409	0.200409	0.199257	0.199257	0.197099	0.197099	0.197182	0.197182	0.198612	0.198612	0.198259	0.198259	0.195211	0.195211	0.193137	0.193137	0.194792	0.194792	0.19736	0.19736	0.196876	0.194563	0.194563	0.194582	0.194582	0.197534	0.197534
21	2	0.393102	0.393102	0.390202	0.390202	0.389267	0.389267	0.388703	0.388703	0.387067	0.387067	0.386018	0.386018	0.385676	0.385676	0.384648	0.384648	0.384496	0.38581	0.38581	0.386425	0.386425	0.38709	0.38709	0.388521	0.388521	0.388432	0.388432	0.387048	0.387048	0.385948	0.385948	0.38419	0.38419	0.381219	0.381219	0.379203	0.379203	0.377928	0.377928	0.376109	0.376109	0.37547	0.376156	0.376156	0.376316	0.376316	0.376897	0.376897
22	8	0.372155	0.372155	0.373366	0.373366	0.374618	0.374618	0.37664	0.37664	0.378112	0.378112	0.378349	0.378349	0.378598	0.378598	0.379519	0.379519	0.380068	0.379721	0.379721	0.379631	0.379631	0.380288	0.380288	0.380316	0.380316	0.379382	0.379382	0.378673	0.378673	0.378196	0.378196	0.376937	0.376937	0.375504	0.375504	0.375303	0.375303	0.376023	0.376023	0.376238	0.376238	0.37623	0.377331	0.377331	0.379072	0.379072	0.380127	0.380127
23	2	0.364165	0.364165	0.365204	0.365204	0.365582	0.365582	0.36537	0.36537	0.36535	0.36535	0.365421	0.365421	0.365398	0.365398	0.364144	0.364144	0.362511	0.36172	0.36172	0.361463	0.361463	0.360689	0.360689	0.359368	0.359368	0.358008	0.358008	0.357297	0.357297	0.356399	0.356399	0.354837	0.354837	0.3532	0.3532	0.352471	0.352471	0.35235	0.35235	0.351832	0.351832	0.35104	0.35096	0.35096	0.351816	0.351816	0.352609	0.352609
24	11	0.398239	0.398239	0.39764	0.39764	0.397002	0.397002	0.396081	0.396081	0.395037	0.395037	0.394002	0.394002	0.392718	0.392718	0.390989	0.390989	0.389044	0.387535	0.387535	0.386478	0.386478	0.385666	0.385666	0.384269	0.384269	0.382726	0.382726	0.381363	0.381363	0.380087	0.380087	0.378824	0.378824	0.377496	0.377496	0.376241	0.376241	0.375636	0.375636	0.375508	0.375508	0.375758	0.37632	0.37632	0.376992	0.376992	0.378153	0.378153
25	3	0.359031	0.359031	0.360574	0.360574	0.36237	0.36237	0.364148	0.364148	0.365766	0.365766	0.367033	0.367033	0.36757	0.36757	0.367905	0.367905	0.367866	0.36736	0.36736	0.36752	0.36752	0.367521	0.367521	0.366886	0.366886	0.365921	0.365921	0.364938	0.364938	0.363787	0.363787	0.362594	0.362594	0.36178	0.36178	0.361455	0.361455	0.361226	0.361226	0.360926	0.360926	0.360682	0.361267	0.361267	0.362585	0.362585	0.363108	0.363108
26	9	0.192476	0.192476	0.192497	0.192497	0.19302	0.19302	0.192991	0.192991	0.193428	0.193428	0.194205	0.194205	0.193981	0.193981	0.194404	0.194404	0.194948	0.194699	0.194699	0.195303	0.195303	0.195857	0.195857	0.195699	0.195699	0.195668	0.195668	0.195211	0.195211	0.194219	0.194219	0.193287	0.193287	0.192889	0.192889	0.192447	0.192447	0.192008	0.192008	0.192118	0.192118	0.192091	0.192357	0.192357	0.19322	0.19322	0.193248	0.193248
27	2	0.548731	0.548731	0.543511	0.543511	0.541121	0.541121	0.539808	0.539808	0.537623	0.537623	0.536417	0.536417	0.536065	0.536065	0.535308	0.535308	0.535852	0.538286	0.538286	0.540136	0.540136	0.541767	0.541767	0.544218	0.544218	0.544636	0.544636	0.543144	0.543144	0.541325	0.541325	0.538421	0.538421	0.534153	0.534153	0.530881	0.530881	0.528663	0.528663	0.526044	0.526044	0.524967	0.525544	0.525544	0.526162	0.526162	0.527345	0.527345
28	4	0.356851	0.356851	0.356492	0.356492	0.356571	0.356571	0.357584	0.357584	0.358534	0.358534	0.357919	0.357919	0.356718	0.356718	0.356052	0.356052	0.356669	0.357189	0.357189	0.356795	0.356795	0.355745	0.355745	0.35576	0.35576	0.356566	0.356566	0.356299	0.356299	0.354358	0.354358	0.352293	0.352293	0.351483	0.351483	0.351358	0.351358	0.350567	0.350567	0.34896	0.34896	0.348267	0.349286	0.349286	0.350809	0.350809	0.351133	0.351133
29	2	0.350739	0.350739	0.352696	0.352696	0.353657	0.353657	0.353885	0.353885	0.354506	0.354506	0.355181	0.355181	0.355789	0.355789	0.355233	0.355233	0.354282	0.354188	0.354188	0.354733	0.354733	0.354516	0.354516	0.353603	0.353603	0.352439	0.352439	0.351696	0.351696	0.350538	0.350538	0.348749	0.348749	0.347132	0.347132	0.346429	0.346429	0.346177	0.346177	0.345598	0.345598	0.345041	0.345178	0.345178	0.346255	0.346255	0.347166	0.347166
30	7	0.385279	0.385279	0.385001	0.385001	0.384291	0.384291	0.383865	0.383865	0.383893	0.383893	0.383748	0.383748	0.383759	0.383759	0.38388	0.38388	0.383716	0.38407	0.38407	0.384707	0.384707	0.384816	0.384816	0.384603	0.384603	0.384231	0.384231	0.38313	0.38313	0.381603	0.381603	0.379924	0.379924	0.378041	0.378041	0.37717	0.37717	0.377057	0.377057	0.376518	0.376518	0.376765	0.377925	0.377925	0.37866	0.37866	0.379327	0.379327
31	1	0.317266	0.317266	0.317513	0.317513	0.317301	0.317301	0.31821	0.31821	0.318647	0.318647	0.317968	0.317968	0.317794	0.317794	0.317825	0.317825	0.316529	0.315597	0.315597	0.315676	0.315676	0.315107	0.315107	0.314123	0.314123	0.314078	0.314078	0.313571	0.313571	0.312114	0.312114	0.311356	0.311356	0.311257	0.311257	0.31041	0.31041	0.310057	0.310057	0.310622	0.310622	0.310584	0.310678	0.310678	0.312015	0.312015	0.313068	0.313068
32	4	0.264258	0.264258	0.264193	0.264193	0.263621	0.263621	0.263635	0.263635	0.264292	0.264292	0.264344	0.264344	0.263915	0.263915	0.264297	0.264297	0.265258	0.265717	0.265717	0.265871	0.265871	0.266736	0.266736	0.267714	0.267714	0.267462	0.267462	0.266275	0.266275	0.26521	0.26521	0.26455	0.26455	0.26331	0.26331	0.261573	0.261573	0.260906	0.260906	0.261089	0.261089	0.260798	0.260382	0.260382	0.260845	0.260845	0.2618	0.2618
33	4	0.283871	0.283871	0.283256	0.283256	0.282704	0.282704	0.282509	0.282509	0.282566	0.282566	0.282377	0.282377	0.282003	0.282003	0.282125	0.282125	0.282534	0.282621	0.282621	0.282694	0.282694	0.283117	0.283117	0.283241	0.283241	0.282705	0.282705	0.281755	0.281755	0.280637	0.280637	0.279539	0.279539	0.278168	0.278168	0.276978	0.276978	0.276517	0.276517	0.276134	0.276134	0.275757	0.275959	0.275959	0.276776	0.276776	0.27753	0.27753
34	11	0.431026	0.431026	0.431952	0.431952	0.433079	0.433079	0.433856	0.433856	0.434254	0.434254	0.434534	0.434534	0.434259	0.434259	0.433275	0.433275	0.431699	0.430399	0.430399	0.429941	0.429941	0.429636	0.429636	0.428419	0.428419	0.426514	0.426514	0.424391	0.424391	0.422151	0.422151	0.419953	0.419953	0.417923	0.417923	0.416273	0.416273	0.415569	0.415569	0.415327	0.415327	0.415471	0.416314	0.416314	0.417583	0.417583	0.419075	0.419075
35	2	0.284333	0.284333	0.285056	0.285056	0.285927	0.285927	0.286971	0.286971	0.287905	0.287905	0.288309	0.288309	0.288132	0.288132	0.287551	0.287551	0.287184	0.287131	0.287131	0.287081	0.287081	0.287311	0.287311	0.287623	0.287623	0.28782	0.28782	0.287469	0.287469	0.286664	0.286664	0.285556	0.285556	0.284447	0.284447	0.283219	0.283219	0.281688	0.281688	0.280925	0.280925	0.281173	0.281154	0.281154	0.281073	0.281073	0.281553	0.281553
36	7	0.332333	0.332333	0.332768	0.332768	0.333057	0.333057	0.333353	0.333353	0.334285	0.334285	0.334507	0.334507	0.335476	0.335476	0.336333	0.336333	0.337194	0.338171	0.338171	0.339772	0.339772	0.340511	0.340511	0.341182	0.341182	0.341213	0.341213	0.340414	0.340414	0.338724	0.338724	0.336955	0.336955	0.334965	0.334965	0.333926	0.333926	0.33368	0.33368	0.333075	0.333075	0.333414	0.334538	0.334538	0.33539	0.33539	0.336019	0.336019
37	3	0.21969	0.21969	0.220437	0.220437	0.220816	0.220816	0.221187	0.221187	0.221806	0.221806	0.221699	0.221699	0.221357	0.221357	0.221136	0.221136	0.220636	0.22022	0.22022	0.220195	0.220195	0.219659	0.219659	0.219011	0.219011	0.218833	0.218833	0.218378	0.218378	0.217621	0.217621	0.217371	0.217371	0.21715	0.21715	0.216508	0.216508	0.216427	0.216427	0.216625	0.216625	0.216387	0.216555	0.216555	0.217123	0.217123	0.217385	0.217385
38	1	0.228792	0.228792	0.229365	0.229365	0.229671	0.229671	0.230751	0.230751	0.231217	0.231217	0.230735	0.230735	0.230993	0.230993	0.231507	0.231507	0.230706	0.230286	0.230286	0.230717	0.230717	0.230369	0.230369	0.229648	0.229648	0.23004	0.23004	0.229828	0.229828	0.22873	0.22873	0.228402	0.228402	0.228471	0.228471	0.227648	0.227648	0.227319	0.227319	0.227908	0.227908	0.227817	0.227841	0.227841	0.229018	0.229018	0.229922	0.229922
39	1	0.263975	0.263975	0.264108	0.264108	0.26361	0.26361	0.26356	0.26356	0.263818	0.263818	0.263854	0.263854	0.262964	0.262964	0.26183	0.26183	0.261127	0.260946	0.260946	0.260847	0.260847	0.260118	0.260118	0.259374	0.259374	0.259144	0.259144	0.259197	0.259197	0.258685	0.258685	0.257537	0.257537	0.256892	0.256892	0.256699	0.256699	0.256894	0.256894	0.256736	0.256736	0.256395	0.256909	0.256909	0.257712	0.257712	0.25849	0.25849
40	4	0.291159	0.291159	0.289989	0.289989	0.288875	0.288875	0.28819	0.28819	0.28773	0.28773	0.287028	0.287028	0.28634	0.28634	0.286192	0.286192	0.286265	0.28598	0.28598	0.285764	0.285764	0.286042	0.286042	0.286101	0.286101	0.285405	0.285405	0.28418	0.28418	0.282756	0.282756	0.281522	0.281522	0.280134	0.280134	0.278904	0.278904	0.278542	0.278542	0.278352	0.278352	0.278016	0.27814	0.27814	0.278847	0.278847	0.279516	0.279516
41	8	0.465835	0.465835	0.46635	0.46635	0.466157	0.466157	0.466033	0.466033	0.466222	0.466222	0.465951	0.465951	0.464931	0.464931	0.46353	0.46353	0.462497	0.461861	0.461861	0.461318	0.461318	0.460689	0.460689	0.459827	0.459827	0.459602	0.459602	0.459413	0.459413	0.458497	0.458497	0.457648	0.457648	0.457223	0.457223	0.457372	0.457372	0.457558	0.457558	0.457267	0.457267	0.457597	0.459081	0.459081	0.460632	0.460632	0.461529	0.461529
42	1	0.284938	0.284938	0.285619	0.285619	0.285879	0.285879	0.287082	0.287082	0.287752	0.287752	0.287354	0.287354	0.287734	0.287734	0.288376	0.288376	0.28783	0.287621	0.287621	0.288387	0.288387	0.288321	0.288321	0.288025	0.288025	0.288592	0.288592	0.288509	0.288509	0.287452	0.287452	0.286926	0.286926	0.28682	0.28682	0.285874	0.285874	0.285487	0.285487	0.286249	0.286249	0.286456	0.286531	0.286531	0.287937	0.287937	0.289296	0.289296
43	2	0.339789	0.339789	0.339487	0.339487	0.339228	0.339228	0.33865	0.33865	0.338165	0.338165	0.337006	0.337006	0.335585	0.335585	0.33424	0.33424	0.332388	0.330733	0.330733	0.32992	0.32992	0.329321	0.329321	0.329048	0.329048	0.329	0.329	0.328633	0.328633	0.328311	0.328311	0.328152	0.328152	0.327719	0.327719	0.327409	0.327409	0.32705	0.32705	0.326268	0.326268	0.326114	0.326469	0.326469	0.326794	0.326794	0.327428	0.327428
44	4	0.416805	0.416805	0.41606	0.41606	0.415733	0.415733	0.416567	0.416567	0.417365	0.417365	0.416642	0.416642	0.415151	0.415151	0.414589	0.414589	0.415251	0.415872	0.415872	0.415628	0.415628	0.415197	0.415197	0.415688	0.415688	0.416604	0.416604	0.416226	0.416226	0.414018	0.414018	0.411557	0.411557	0.410422	0.410422	0.410167	0.410167	0.40951	0.40951	0.408298	0.408298	0.408314	0.410124	0.410124	0.412397	0.412397	0.413231	0.413231
45	4	0.29046	0.29046	0.290324	0.290324	0.28968	0.28968	0.289653	0.289653	0.290287	0.290287	0.290405	0.290405	0.290102	0.290102	0.290488	0.290488	0.291395	0.291811	0.291811	0.291924	0.291924	0.292782	0.292782	0.29365	0.29365	0.293294	0.293294	0.292016	0.292016	0.290755	0.290755	0.289903	0.289903	0.28844	0.28844	0.286553	0.286553	0.285929	0.285929	0.286002	0.286002	0.285619	0.285474	0.285474	0.286216	0.286216	0.287334	0.287334
46	5	0.5084	0.5084	0.509467	0.509467	0.510393	0.510393	0.510517	0.510517	0.510064	0.510064	0.509226	0.509226	0.509163	0.509163	0.510692	0.510692	0.513167	0.5156	0.5156	0.517255	0.517255	0.517766	0.517766	0.517085	0.517085	0.516242	0.516242	0.51564	0.51564	0.513789	0.513789	0.511042	0.511042	0.508037	0.508037	0.50482	0.50482	0.502448	0.502448	0.501179	0.501179	0.501552	0.503476	0.503476	0.505795	0.505795	0.507109	0.507109
47	3	0.304545	0.304545	0.305458	0.305458	0.306547	0.306547	0.307587	0.307587	0.308486	0.308486	0.309282	0.309282	0.309363	0.309363	0.309388	0.309388	0.309342	0.308971	0.308971	0.309091	0.309091	0.308888	0.308888	0.308418	0.308418	0.307864	0.307864	0.307018	0.307018	0.306195	0.306195	0.305321	0.305321	0.304636	0.304636	0.304342	0.304342	0.303911	0.303911	0.303572	0.303572	0.30336	0.303617	0.303617	0.304342	0.304342	0.304596	0.304596
48	10	0.262025	0.262025	0.262347	0.262347	0.263722	0.263722	0.265541	0.265541	0.266608	0.266608	0.266495	0.266495	0.266058	0.266058	0.265973	0.265973	0.266394	0.266683	0.266683	0.266235	0.266235	0.265297	0.265297	0.264364	0.264364	0.264101	0.264101	0.264257	0.264257	0.263712	0.263712	0.262509	0.262509	0.261226	0.261226	0.260764	0.260764	0.261419	0.261419	0.262038	0.262038	0.261969	0.26175	0.26175	0.261879	0.261879	0.262723	0.262723
49	2	0.449455	0.449455	0.446452	0.446452	0.445942	0.445942	0.445974	0.445974	0.444725	0.444725	0.44391	0.44391	0.443456	0.443456	0.442009	0.442009	0.4413	0.441971	0.441971	0.441914	0.441914	0.441886	0.441886	0.44266	0.44266	0.442133	0.442133	0.440473	0.440473	0.43916	0.43916	0.437308	0.437308	0.43465	0.43465	0.433265	0.433265	0.432699	0.432699	0.431687	0.431687	0.431683	0.432996	0.432996	0.433839	0.433839	0.435152	0.435152
50	10	0.288653	0.288653	0.289711	0.289711	0.290788	0.290788	0.291296	0.291296	0.290849	0.290849	0.28996	0.28996	0.289654	0.289654	0.290258	0.290258	0.290745	0.290473	0.290473	0.289694	0.289694	0.289352	0.289352	0.289377	0.289377	0.289825	0.289825	0.290103	0.290103	0.289189	0.289189	0.287818	0.287818	0.28703	0.28703	0.286984	0.286984	0.287451	0.287451	0.28733	0.28733	0.286743	0.286892	0.286892	0.287675	0.287675	0.288436	0.288436
51	11	0.24379	0.24379	0.245391	0.245391	0.246714	0.246714	0.247132	0.247132	0.247618	0.247618	0.248668	0.248668	0.249459	0.249459	0.249015	0.249015	0.24808	0.2479	0.2479	0.248128	0.248128	0.247659	0.247659	0.246364	0.246364	0.245438	0.245438	0.245409	0.245409	0.244856	0.244856	0.243441	0.243441	0.242318	0.242318	0.242352	0.242352	0.243026	0.243026	0.242827	0.242827	0.242073	0.242732	0.242732	0.244652	0.244652	0.245988	0.245988
52	3	0.248428	0.248428	0.249495	0.249495	0.249967	0.249967	0.249865	0.249865	0.249689	0.249689	0.249715	0.249715	0.249702	0.249702	0.24934	0.24934	0.248483	0.247603	0.247603	0.247306	0.247306	0.247328	0.247328	0.24698	0.24698	0.246124	0.246124	0.245656	0.245656	0.245226	0.245226	0.245135	0.245135	0.244846	0.244846	0.244514	0.244514	0.244371	0.244371	0.244318	0.244318	0.244411	0.24496	0.24496	0.245548	0.245548	0.24589	0.24589
53	5	0.279535	0.279535	0.279213	0.279213	0.277982	0.277982	0.276266	0.276266	0.27543	0.27543	0.275264	0.275264	0.274843	0.274843	0.274045	0.274045	0.272882	0.272238	0.272238	0.272581	0.272581	0.27304	0.27304	0.272536	0.272536	0.271938	0.271938	0.2715	0.2715	0.270436	0.270436	0.268759	0.268759	0.267702	0.267702	0.267417	0.267417	0.267635	0.267635	0.267816	0.267816	0.267825	0.268188	0.268188	0.26948	0.26948	0.270746	0.270746
54	10	0.287654	0.287654	0.288281	0.288281	0.288192	0.288192	0.287487	0.287487	0.287421	0.287421	0.28851	0.28851	0.28946	0.28946	0.288747	0.288747	0.286848	0.286022	0.286022	0.286843	0.286843	0.287501	0.287501	0.286639	0.286639	0.285289	0.285289	0.284376	0.284376	0.283703	0.283703	0.283239	0.283239	0.282869	0.282869	0.282536	0.282536	0.281864	0.281864	0.280726	0.280726	0.280577	0.282048	0.282048	0.283339	0.283339	0.282936	0.282936
55	11	0.378171	0.378171	0.378031	0.378031	0.377413	0.377413	0.377665	0.377665	0.377506	0.377506	0.376723	0.376723	0.376538	0.376538	0.3762	0.3762	0.374789	0.374072	0.374072	0.374112	0.374112	0.373417	0.373417	0.372478	0.372478	0.37244	0.37244	0.371913	0.371913	0.370909	0.370909	0.370794	0.370794	0.370554	0.370554	0.369769	0.369769	0.369792	0.369792	0.370174	0.370174	0.369885	0.370502	0.370502	0.371724	0.371724	0.371996	0.371996
56	7	0.339695	0.339695	0.340224	0.340224	0.341231	0.341231	0.342177	0.342177	0.342926	0.342926	0.343437	0.343437	0.343358	0.343358	0.343423	0.343423	0.343477	0.343408	0.343408	0.343959	0.343959	0.344433	0.344433	0.344434	0.344434	0.343902	0.343902	0.342662	0.342662	0.340994	0.340994	0.338849	0.338849	0.337031	0.337031	0.335965	0.335965	0.335154	0.335154	0.334582	0.334582	0.334628	0.335493	0.335493	0.336899	0.336899	0.337931	0.337931
57	4	0.522754	0.522754	0.521367	0.521367	0.52024	0.52024	0.520204	0.520204	0.520277	0.520277	0.519696	0.519696	0.520122	0.520122	0.520497	0.520497	0.5202	0.520508	0.520508	0.521418	0.521418	0.5214	0.5214	0.520629	0.520629	0.52028	0.52028	0.518467	0.518467	0.51575	0.51575	0.513719	0.513719	0.512092	0.512092	0.51028	0.51028	0.509821	0.509821	0.510444	0.510444	0.510485	0.511515	0.511515	0.513535	0.513535	0.514829	0.514829
58	4	0.435243	0.435243	0.434264	0.434264	0.433297	0.433297	0.433585	0.433585	0.433691	0.433691	0.433256	0.433256	0.433744	0.433744	0.434484	0.434484	0.434589	0.435293	0.435293	0.436537	0.436537	0.4368	0.4368	0.436328	0.436328	0.43599	0.43599	0.434149	0.434149	0.431134	0.431134	0.428822	0.428822	0.426748	0.426748	0.424797	0.424797	0.424323	0.424323	0.424271	0.424271	0.423927	0.424716	0.424716	0.426553	0.426553	0.427526	0.427526
59	1	0.35247	0.35247	0.352774	0.352774	0.353518	0.353518	0.353736	0.353736	0.353507	0.353507	0.353351	0.353351	0.352864	0.352864	0.351661	0.351661	0.350997	0.350425	0.350425	0.349541	0.349541	0.349046	0.349046	0.348754	0.348754	0.347876	0.347876	0.346983	0.346983	0.34595	0.34595	0.344632	0.344632	0.343557	0.343557	0.342912	0.342912	0.342214	0.342214	0.341494	0.341494	0.341365	0.341405	0.341405	0.341509	0.341509	0.341755	0.341755
60	2	0.469285	0.469285	0.469374	0.469374	0.47034	0.47034	0.470979	0.470979	0.470277	0.470277	0.470288	0.470288	0.470532	0.470532	0.469202	0.469202	0.467903	0.467898	0.467898	0.467141	0.467141	0.466643	0.466643	0.466425	0.466425	0.465531	0.465531	0.464301	0.464301	0.463774	0.463774	0.463458	0.463458	0.462287	0.462287	0.462262	0.462262	0.462958	0.462958	0.462008	0.462008	0.461886	0.463635	0.463635	0.464547	0.464547	0.464903	0.464903
61	6	0.539439	0.539439	0.540712	0.540712	0.542218	0.542218	0.542408	0.542408	0.543693	0.543693	0.543054	0.543054	0.542975	0.542975	0.541444	0.541444	0.540962	0.539405	0.539405	0.538735	0.538735	0.537001	0.537001	0.535417	0.535417	0.533028	0.533028	0.530789	0.530789	0.52713	0.52713	0.524265	0.524265	0.521619	0.521619	0.519518	0.519518	0.517501	0.517501	0.515863	0.515863	0.515217	0.51515	0.51515	0.515417	0.515417	0.514846	0.514846
62	10	0.259683	0.259683	0.261412	0.261412	0.26187	0.26187	0.261107	0.261107	0.260901	0.260901	0.262435	0.262435	0.264431	0.264431	0.264677	0.264677	0.262893	0.262016	0.262016	0.263489	0.263489	0.265483	0.265483	0.265341	0.265341	0.263663	0.263663	0.262731	0.262731	0.2632	0.2632	0.264041	0.264041	0.263848	0.263848	0.262921	0.262921	0.262582	0.262582	0.262926	0.262926	0.263395	0.263977	0.263977	0.264655	0.264655	0.265413	0.265413
63	2	0.301458	0.301458	0.301464	0.301464	0.302972	0.302972	0.303603	0.303603	0.30305	0.30305	0.30375	0.30375	0.304253	0.304253	0.30343	0.30343	0.30372	0.304395	0.304395	0.303843	0.303843	0.30415	0.30415	0.30488	0.30488	0.304063	0.304063	0.30338	0.30338	0.303285	0.303285	0.302156	0.302156	0.301222	0.301222	0.301615	0.301615	0.301466	0.301466	0.300989	0.300989	0.301787	0.302099	0.302099	0.301787	0.301787	0.302588	0.302588
64	4	0.275896	0.275896	0.275613	0.275613	0.275598	0.275598	0.274735	0.274735	0.274282	0.274282	0.274664	0.274664	0.274687	0.274687	0.274029	0.274029	0.274043	0.274855	0.274855	0.27531	0.27531	0.275258	0.275258	0.275514	0.275514	0.275504	0.275504	0.274353	0.274353	0.272735	0.272735	0.271574	0.271574	0.270258	0.270258	0.268895	0.268895	0.268224	0.268224	0.267767	0.267767	0.267368	0.267573	0.267573	0.268334	0.268334	0.268745	0.268745
65	10	0.512108	0.512108	0.513583	0.513583	0.514293	0.514293	0.515254	0.515254	0.517161	0.517161	0.519706	0.519706	0.52147	0.52147	0.521887	0.521887	0.520977	0.520439	0.520439	0.521204	0.521204	0.522244	0.522244	0.521665	0.521665	0.520411	0.520411	0.51933	0.51933	0.518705	0.518705	0.519137	0.519137	0.519861	0.519861	0.520053	0.520053	0.519975	0.519975	0.519627	0.519627	0.520194	0.522418	0.522418	0.524504	0.524504	0.525292	0.525292
66	1	0.345291	0.345291	0.345747	0.345747	0.345779	0.345779	0.346756	0.346756	0.347156	0.347156	0.346386	0.346386	0.346313	0.346313	0.346617	0.346617	0.345826	0.345422	0.345422	0.345839	0.345839	0.345568	0.345568	0.345299	0.345299	0.345987	0.345987	0.345921	0.345921	0.344967	0.344967	0.344576	0.344576	0.344754	0.344754	0.343993	0.343993	0.343664	0.343664	0.344608	0.344608	0.345065	0.34516	0.34516	0.34642	0.34642	0.347626	0.347626
67	1	0.342902	0.342902	0.343626	0.343626	0.344425	0.344425	0.344611	0.344611	0.344263	0.344263	0.344158	0.344158	0.344459	0.344459	0.344286	0.344286	0.343622	0.343863	0.343863	0.344718	0.344718	0.344964	0.344964	0.344485	0.344485	0.344489	0.344489	0.345104	0.345104	0.345026	0.345026	0.343769	0.343769	0.342915	0.342915	0.343144	0.343144	0.343326	0.343326	0.342736	0.342736	0.342558	0.343622	0.343622	0.344963	0.344963	0.345256	0.345256
68	8	0.255571	0.255571	0.254933	0.254933	0.254472	0.254472	0.254627	0.254627	0.253825	0.253825	0.252904	0.252904	0.252955	0.252955	0.251989	0.251989	0.250543	0.250541	0.250541	0.250371	0.250371	0.249332	0.249332	0.249126	0.249126	0.249003	0.249003	0.247896	0.247896	0.247117	0.247117	0.247029	0.247029	0.246008	0.246008	0.24544	0.24544	0.246017	0.246017	0.245338	0.245338	0.24464	0.245727	0.245727	0.246253	0.246253	0.245987	0.245987
69	2	0.360259	0.360259	0.36	0.36	0.359839	0.359839	0.359133	0.359133	0.358942	0.358942	0.35806	0.35806	0.356512	0.356512	0.35545	0.35545	0.353954	0.352195	0.352195	0.351531	0.351531	0.350982	0.350982	0.350324	0.350324	0.350358	0.350358	0.34993	0.34993	0.349099	0.349099	0.348983	0.348983	0.34865	0.34865	0.347841	0.347841	0.347736	0.347736	0.34723	0.34723	0.346798	0.347436	0.347436	0.347813	0.347813	0.348127	0.348127
70	6	0.482925	0.482925	0.482691	0.482691	0.480442	0.480442	0.476997	0.476997	0.474675	0.474675	0.472836	0.472836	0.469756	0.469756	0.465989	0.465989	0.463688	0.462709	0.462709	0.460925	0.460925	0.458681	0.458681	0.457343	0.457343	0.457023	0.457023	0.456081	0.456081	0.454027	0.454027	0.453278	0.453278	0.453924	0.453924	0.453618	0.453618	0.452369	0.452369	0.451527	0.451527	0.451995	0.452767	0.452767	0.452559	0.452559	0.45272	0.45272
71	4	0.291632	0.291632	0.290258	0.290258	0.289117	0.289117	0.288575	0.288575	0.287918	0.287918	0.287034	0.287034	0.286011	0.286011	0.285537	0.285537	0.285343	0.284624	0.284624	0.284076	0.284076	0.283738	0.283738	0.283718	0.283718	0.282997	0.282997	0.281794	0.281794	0.280896	0.280896	0.279744	0.279744	0.278628	0.278628	0.277606	0.277606	0.277331	0.277331	0.277563	0.277563	0.27747	0.277611	0.277611	0.278088	0.278088	0.27897	0.27897
72	10	0.458606	0.458606	0.45738	0.45738	0.455998	0.455998	0.454778	0.454778	0.454024	0.454024	0.453387	0.453387	0.452873	0.452873	0.45248	0.45248	0.452039	0.452366	0.452366	0.452881	0.452881	0.453316	0.453316	0.453848	0.453848	0.454363	0.454363	0.454275	0.454275	0.453397	0.453397	0.451593	0.451593	0.449958	0.449958	0.44959	0.44959	0.450877	0.450877	0.452399	0.452399	0.452809	0.452483	0.452483	0.453032	0.453032	0.455111	0.455111
73	2	0.252393	0.252393	0.253285	0.253285	0.254286	0.254286	0.255167	0.255167	0.255817	0.255817	0.255824	0.255824	0.255569	0.255569	0.255136	0.255136	0.254489	0.253994	0.253994	0.253638	0.253638	0.253378	0.253378	0.25325	0.25325	0.25313	0.25313	0.25306	0.25306	0.252687	0.252687	0.251954	0.251954	0.25123	0.25123	0.250561	0.250561	0.249958	0.249958	0.249407	0.249407	0.249136	0.249292	0.249292	0.249706	0.249706	0.250203	0.250203
74	10	0.352609	0.352609	0.351476	0.351476	0.349537	0.349537	0.347921	0.347921	0.347286	0.347286	0.347075	0.347075	0.346475	0.346475	0.344811	0.344811	0.342473	0.340653	0.340653	0.339802	0.339802	0.339283	0.339283	0.338085	0.338085	0.336008	0.336008	0.333892	0.333892	0.332484	0.332484	0.33183	0.33183	0.33144	0.33144	0.330547	0.330547	0.329119	0.329119	0.328021	0.328021	0.328003	0.328833	0.328833	0.329285	0.329285	0.32861	0.32861
75	7	0.4893	0.4893	0.490675	0.490675	0.49273	0.49273	0.493859	0.493859	0.493608	0.493608	0.49337	0.49337	0.493752	0.493752	0.49413	0.49413	0.493505	0.492229	0.492229	0.492321	0.492321	0.49274	0.49274	0.492704	0.492704	0.490881	0.490881	0.48877	0.48877	0.487658	0.487658	0.486534	0.486534	0.484933	0.484933	0.482883	0.482883	0.481929	0.481929	0.482707	0.482707	0.483302	0.483344	0.483344	0.483464	0.483464	0.484624	0.484624
76	6	0.376798	0.376798	0.377174	0.377174	0.37803	0.37803	0.378943	0.378943	0.379342	0.379342	0.379162	0.379162	0.37887	0.37887	0.378915	0.378915	0.378734	0.378572	0.378572	0.378475	0.378475	0.378429	0.378429	0.378494	0.378494	0.378611	0.378611	0.378594	0.378594	0.37797	0.37797	0.377156	0.377156	0.376637	0.376637	0.376334	0.376334	0.376535	0.376535	0.376627	0.376627	0.376892	0.377733	0.377733	0.37878	0.37878	0.379376	0.379376
77	1	0.368247	0.368247	0.369966	0.369966	0.371101	0.371101	0.372272	0.372272	0.373398	0.373398	0.374021	0.374021	0.374137	0.374137	0.374494	0.374494	0.374782	0.374896	0.374896	0.375047	0.375047	0.375436	0.375436	0.375582	0.375582	0.375516	0.375516	0.375406	0.375406	0.375033	0.375033	0.374276	0.374276	0.373539	0.373539	0.373253	0.373253	0.373225	0.373225	0.373143	0.373143	0.373559	0.374603	0.374603	0.375754	0.375754	0.376745	0.376745
78	6	0.376543	0.376543	0.375367	0.375367	0.374567	0.374567	0.373593	0.373593	0.372123	0.372123	0.369853	0.369853	0.367275	0.367275	0.365053	0.365053	0.363093	0.361097	0.361097	0.359422	0.359422	0.358207	0.358207	0.357449	0.357449	0.356984	0.356984	0.356769	0.356769	0.356281	0.356281	0.355767	0.355767	0.355578	0.355578	0.355275	0.355275	0.355143	0.355143	0.354902	0.354902	0.354716	0.355008	0.355008	0.355391	0.355391	0.355448	0.355448
79	8	0.412108	0.412108	0.412461	0.412461	0.413045	0.413045	0.413383	0.413383	0.413263	0.413263	0.412773	0.412773	0.412346	0.412346	0.4118	0.4118	0.41083	0.409542	0.409542	0.408661	0.408661	0.408412	0.408412	0.408184	0.408184	0.407376	0.407376	0.406196	0.406196	0.404833	0.404833	0.403974	0.403974	0.403784	0.403784	0.403574	0.403574	0.403204	0.403204	0.402527	0.402527	0.40224	0.403111	0.403111	0.404472	0.404472	0.405179	0.405179
80	1	0.425024	0.425024	0.425736	0.425736	0.427028	0.427028	0.427839	0.427839	0.428075	0.428075	0.428547	0.428547	0.428702	0.428702	0.428168	0.428168	0.427981	0.427859	0.427859	0.427383	0.427383	0.427209	0.427209	0.427006	0.427006	0.425976	0.425976	0.424702	0.424702	0.423213	0.423213	0.421471	0.421471	0.420098	0.420098	0.419403	0.419403	0.418951	0.418951	0.418521	0.418521	0.418782	0.419473	0.419473	0.420293	0.420293	0.421155	0.421155
81	6	0.52287	0.52287	0.523842	0.523842	0.525069	0.525069	0.525199	0.525199	0.526378	0.526378	0.526137	0.526137	0.526206	0.526206	0.524859	0.524859	0.524479	0.523264	0.523264	0.522965	0.522965	0.521624	0.521624	0.520635	0.520635	0.518641	0.518641	0.516549	0.516549	0.513255	0.513255	0.510815	0.510815	0.50883	0.50883	0.507089	0.507089	0.505184	0.505184	0.5036	0.5036	0.502966	0.502908	0.502908	0.502879	0.502879	0.50232	0.50232
82	1	0.249364	0.249364	0.249945	0.249945	0.250849	0.250849	0.251199	0.251199	0.250981	0.250981	0.251294	0.251294	0.251369	0.251369	0.250883	0.250883	0.249563	0.248902	0.248902	0.249102	0.249102	0.248662	0.248662	0.247519	0.247519	0.246641	0.246641	0.246778	0.246778	0.246178	0.246178	0.24467	0.24467	0.243887	0.243887	0.244112	0.244112	0.244621	0.244621	0.243763	0.243763	0.243511	0.245004	0.245004	0.246365	0.246365	0.246718	0.246718
83	6	0.287708	0.287708	0.286485	0.286485	0.284946	0.284946	0.284987	0.284987	0.284989	0.284989	0.284497	0.284497	0.283376	0.283376	0.28288	0.28288	0.28256	0.282756	0.282756	0.281794	0.281794	0.281175	0.281175	0.282002	0.282002	0.282428	0.282428	0.280572	0.280572	0.279944	0.279944	0.28072	0.28072	0.280195	0.280195	0.278409	0.278409	0.278547	0.278547	0.280125	0.280125	0.279924	0.27916	0.27916	0.279824	0.279824	0.28087	0.28087
84	7	0.319646	0.319646	0.318985	0.318985	0.317203	0.317203	0.315528	0.315528	0.314441	0.314441	0.313079	0.313079	0.31166	0.31166	0.309573	0.309573	0.308405	0.307619	0.307619	0.306799	0.306799	0.306396	0.306396	0.305399	0.305399	0.304986	0.304986	0.303847	0.303847	0.301992	0.301992	0.300678	0.300678	0.299706	0.299706	0.299509	0.299509	0.298768	0.298768	0.297759	0.297759	0.29774	0.298197	0.298197	0.299152	0.299152	0.299073	0.299073
85	3	0.34668	0.34668	0.347653	0.347653	0.347479	0.347479	0.347422	0.347422	0.348127	0.348127	0.348096	0.348096	0.3471	0.3471	0.346631	0.346631	0.346734	0.346183	0.346183	0.345265	0.345265	0.345314	0.345314	0.345813	0.345813	0.345318	0.345318	0.344415	0.344415	0.34427	0.34427	0.344539	0.344539	0.343868	0.343868	0.343019	0.343019	0.343596	0.343596	0.344629	0.344629	0.344762	0.34516	0.34516	0.346766	0.346766	0.348091	0.348091
86	7	0.373943	0.373943	0.373883	0.373883	0.373258	0.373258	0.37297	0.37297	0.372939	0.372939	0.372629	0.372629	0.372827	0.372827	0.373318	0.373318	0.373214	0.373644	0.373644	0.374494	0.374494	0.374919	0.374919	0.374914	0.374914	0.374766	0.374766	0.373942	0.373942	0.372367	0.372367	0.370707	0.370707	0.369013	0.369013	0.368208	0.368208	0.368189	0.368189	0.367558	0.367558	0.367712	0.369139	0.369139	0.370165	0.370165	0.370899	0.370899
87	8	0.462635	0.462635	0.461087	0.461087	0.460429	0.460429	0.459928	0.459928	0.459036	0.459036	0.457857	0.457857	0.457075	0.457075	0.456509	0.456509	0.455937	0.455493	0.455493	0.455724	0.455724	0.456348	0.456348	0.45668	0.45668	0.456121	0.456121	0.454633	0.454633	0.452458	0.452458	0.450533	0.450533	0.449044	0.449044	0.447448	0.447448	0.445535	0.445535	0.443499	0.443499	0.442446	0.442978	0.442978	0.444268	0.444268	0.445198	0.445198
88	5	0.400279	0.400279	0.401565	0.401565	0.402153	0.402153	0.402666	0.402666	0.403489	0.403489	0.404655	0.404655	0.405653	0.405653	0.406159	0.406159	0.40604	0.405992	0.405992	0.406543	0.406543	0.407104	0.407104	0.406164	0.406164	0.404592	0.404592	0.403316	0.403316	0.401513	0.401513	0.399573	0.399573	0.397745	0.397745	0.396266	0.396266	0.395881	0.395881	0.395642	0.395642	0.395621	0.396509	0.396509	0.39763	0.39763	0.39845	0.39845
89	10	0.298296	0.298296	0.298573	0.298573	0.29921	0.29921	0.300038	0.300038	0.300355	0.300355	0.301025	0.301025	0.301661	0.301661	0.301467	0.301467	0.301106	0.301179	0.301179	0.300981	0.300981	0.300961	0.300961	0.300918	0.300918	0.300245	0.300245	0.299838	0.299838	0.299523	0.299523	0.298876	0.298876	0.298394	0.298394	0.298494	0.298494	0.29857	0.29857	0.298136	0.298136	0.298086	0.298732	0.298732	0.299424	0.299424	0.300058	0.300058
90	1	0.308324	0.308324	0.309362	0.309362	0.309797	0.309797	0.31028	0.31028	0.310747	0.310747	0.310713	0.310713	0.310426	0.310426	0.310334	0.310334	0.31005	0.309681	0.309681	0.309511	0.309511	0.309853	0.309853	0.309721	0.309721	0.309526	0.309526	0.309621	0.309621	0.30951	0.30951	0.309081	0.309081	0.308727	0.308727	0.308825	0.308825	0.309116	0.309116	0.309217	0.309217	0.309532	0.310496	0.310496	0.311555	0.311555	0.312274	0.312274
91	6	0.285922	0.285922	0.287151	0.287151	0.287827	0.287827	0.289389	0.289389	0.291474	0.291474	0.292086	0.292086	0.292148	0.292148	0.293692	0.293692	0.29459	0.294015	0.294015	0.294296	0.294296	0.295265	0.295265	0.29504	0.29504	0.293789	0.293789	0.293016	0.293016	0.292615	0.292615	0.291372	0.291372	0.289574	0.289574	0.28949	0.28949	0.290041	0.290041	0.289071	0.289071	0.288585	0.289817	0.289817	0.290922	0.290922	0.290901	0.290901
92	10	0.306875	0.306875	0.307763	0.307763	0.307599	0.307599	0.307892	0.307892	0.308968	0.308968	0.310366	0.310366	0.311557	0.311557	0.311395	0.311395	0.310052	0.309385	0.309385	0.309802	0.309802	0.310196	0.310196	0.309893	0.309893	0.308842	0.308842	0.30757	0.30757	0.306972	0.306972	0.307346	0.307346	0.307562	0.307562	0.307218	0.307218	0.306758	0.306758	0.306132	0.306132	0.30629	0.307818	0.307818	0.308959	0.308959	0.30888	0.30888
93	10	0.259309	0.259309	0.260381	0.260381	0.260251	0.260251	0.260361	0.260361	0.261525	0.261525	0.263376	0.263376	0.264463	0.264463	0.264218	0.264218	0.263105	0.262991	0.262991	0.263975	0.263975	0.265044	0.265044	0.265382	0.265382	0.265251	0.265251	0.264386	0.264386	0.263628	0.263628	0.264029	0.264029	0.264926	0.264926	0.265135	0.265135	0.264287	0.264287	0.263419	0.263419	0.26426	0.26628	0.26628	0.26716	0.26716	0.266772	0.266772
94	2	0.397205	0.397205	0.396418	0.396418	0.396258	0.396258	0.396411	0.396411	0.396408	0.396408	0.395697	0.395697	0.394941	0.394941	0.394308	0.394308	0.393772	0.393652	0.393652	0.393987	0.393987	0.394837	0.394837	0.395179	0.395179	0.394994	0.394994	0.394429	0.394429	0.392939	0.392939	0.391077	0.391077	0.389073	0.389073	0.387058	0.387058	0.385432	0.385432	0.383745	0.383745	0.382792	0.383112	0.383112	0.384024	0.384024	0.385076	0.385076
95	7	0.263983	0.263983	0.26369	0.26369	0.263972	0.263972	0.264207	0.264207	0.264229	0.264229	0.264207	0.264207	0.263647	0.263647	0.26326	0.26326	0.262974	0.262612	0.262612	0.262656	0.262656	0.262306	0.262306	0.261941	0.261941	0.261314	0.261314	0.259994	0.259994	0.258545	0.258545	0.256802	0.256802	0.255368	0.255368	0.254549	0.254549	0.253773	0.253773	0.253637	0.253637	0.253822	0.254089	0.254089	0.254842	0.254842	0.255431	0.255431
96	10	0.400489	0.400489	0.401128	0.401128	0.400663	0.400663	0.400601	0.400601	0.401318	0.401318	0.402433	0.402433	0.403339	0.403339	0.403273	0.403273	0.402031	0.4014	0.4014	0.402015	0.402015	0.40283	0.40283	0.402615	0.402615	0.401978	0.401978	0.401116	0.401116	0.400483	0.400483	0.400811	0.400811	0.401379	0.401379	0.401154	0.401154	0.400645	0.400645	0.400437	0.400437	0.401056	0.402703	0.402703	0.404218	0.404218	0.404408	0.404408
97	1	0.316099	0.316099	0.316702	0.316702	0.316893	0.316893	0.318125	0.318125	0.318857	0.318857	0.31856	0.31856	0.318892	0.318892	0.319412	0.319412	0.31864	0.318302	0.318302	0.319081	0.319081	0.319018	0.319018	0.318532	0.318532	0.31904	0.31904	0.318986	0.318986	0.318026	0.318026	0.317674	0.317674	0.31786	0.31786	0.317108	0.317108	0.316812	0.316812	0.317464	0.317464	0.317632	0.317834	0.317834	0.31925	0.31925	0.320319	0.320319
98	11	0.320824	0.320824	0.320881	0.320881	0.320475	0.320475	0.320855	0.320855	0.32099	0.32099	0.320418	0.320418	0.320414	0.320414	0.320259	0.320259	0.319007	0.318479	0.318479	0.318657	0.318657	0.318036	0.318036	0.317195	0.317195	0.317272	0.317272	0.316815	0.316815	0.315858	0.315858	0.315716	0.315716	0.315559	0.315559	0.314791	0.314791	0.314855	0.314855	0.31511	0.31511	0.314883	0.315351	0.315351	0.316619	0.316619	0.316908	0.316908
99	4	0.284543	0.284543	0.284434	0.284434	0.283841	0.283841	0.283427	0.283427	0.283522	0.283522	0.283775	0.283775	0.283516	0.283516	0.283118	0.283118	0.283154	0.283827	0.283827	0.284648	0.284648	0.284947	0.284947	0.284384	0.284384	0.284054	0.284054	0.284085	0.284085	0.283052	0.283052	0.281218	0.281218	0.279519	0.279519	0.278538	0.278538	0.278342	0.278342	0.277531	0.277531	0.27628	0.276343	0.276343	0.277617	0.277617	0.278772	0.278772
100	8	0.46479	0.46479	0.466734	0.466734	0.468844	0.468844	0.471362	0.471362	0.473258	0.473258	0.47364	0.47364	0.473844	0.473844	0.474442	0.474442	0.474539	0.47376	0.47376	0.473597	0.473597	0.474073	0.474073	0.473906	0.473906	0.472547	0.472547	0.471471	0.471471	0.470823	0.470823	0.469446	0.469446	0.467684	0.467684	0.467151	0.467151	0.467425	0.467425	0.467046	0.467046	0.466583	0.467231	0.467231	0.468541	0.468541	0.469128	0.469128
101	1	0.269227	0.269227	0.26895	0.26895	0.268182	0.268182	0.267683	0.267683	0.26763	0.26763	0.267156	0.267156	0.265793	0.265793	0.264057	0.264057	0.262743	0.261881	0.261881	0.261125	0.261125	0.259936	0.259936	0.258616	0.258616	0.258066	0.258066	0.257835	0.257835	0.257079	0.257079	0.255972	0.255972	0.255022	0.255022	0.254774	0.254774	0.254776	0.254776	0.254051	0.254051	0.253254	0.253263	0.253263	0.253767	0.253767	0.253997	0.253997
102	8	0.466987	0.466987	0.467142	0.467142	0.46763	0.46763	0.468074	0.468074	0.468376	0.468376	0.468589	0.468589	0.468079	0.468079	0.467523	0.467523	0.466661	0.4656	0.4656	0.465342	0.465342	0.464933	0.464933	0.464177	0.464177	0.46321	0.46321	0.462127	0.462127	0.460903	0.460903	0.459784	0.459784	0.459121	0.459121	0.459065	0.459065	0.459042	0.459042	0.458924	0.458924	0.459292	0.460622	0.460622	0.462487	0.462487	0.46375	0.46375
103	6	0.260752	0.260752	0.262279	0.262279	0.263537	0.263537	0.263538	0.263538	0.262936	0.262936	0.26301	0.26301	0.263945	0.263945	0.264439	0.264439	0.263465	0.262167	0.262167	0.262251	0.262251	0.263145	0.263145	0.263292	0.263292	0.262218	0.262218	0.260834	0.260834	0.260056	0.260056	0.260088	0.260088	0.259663	0.259663	0.258517	0.258517	0.25766	0.25766	0.257434	0.257434	0.257841	0.258211	0.258211	0.258052	0.258052	0.257977	0.257977
104	7	0.337117	0.337117	0.336283	0.336283	0.335918	0.335918	0.334675	0.334675	0.332504	0.332504	0.330499	0.330499	0.329592	0.329592	0.328937	0.328937	0.327392	0.325381	0.325381	0.324459	0.324459	0.32446	0.32446	0.323789	0.323789	0.321915	0.321915	0.320386	0.320386	0.319803	0.319803	0.31958	0.31958	0.318524	0.318524	0.317006	0.317006	0.316486	0.316486	0.317076	0.317076	0.317582	0.317429	0.317429	0.317297	0.317297	0.318139	0.318139
105	10	0.313383	0.313383	0.312457	0.312457	0.31145	0.31145	0.310873	0.310873	0.310578	0.310578	0.31029	0.31029	0.309786	0.309786	0.309053	0.309053	0.307793	0.306917	0.306917	0.306476	0.306476	0.30628	0.30628	0.306071	0.306071	0.305908	0.305908	0.305324	0.305324	0.304592	0.304592	0.304131	0.304131	0.304017	0.304017	0.304067	0.304067	0.304252	0.304252	0.304116	0.304116	0.30389	0.303957	0.303957	0.304326	0.304326	0.304749	0.304749
106	11	0.261981	0.261981	0.259907	0.259907	0.258207	0.258207	0.255821	0.255821	0.253458	0.253458	0.252084	0.252084	0.250881	0.250881	0.248908	0.248908	0.247211	0.246442	0.246442	0.246425	0.246425	0.24566	0.24566	0.244319	0.244319	0.243625	0.243625	0.243623	0.243623	0.243192	0.243192	0.24192	0.24192	0.240745	0.240745	0.240687	0.240687	0.240879	0.240879	0.240117	0.240117	0.238862	0.238633	0.238633	0.239758	0.239758	0.240398	0.240398
107	6	0.201556	0.201556	0.201611	0.201611	0.200752	0.200752	0.200392	0.200392	0.200748	0.200748	0.200419	0.200419	0.199156	0.199156	0.19852	0.19852	0.198732	0.198332	0.198332	0.197029	0.197029	0.196643	0.196643	0.197168	0.197168	0.19691	0.19691	0.19584	0.19584	0.195569	0.195569	0.196033	0.196033	0.195637	0.195637	0.194462	0.194462	0.194384	0.194384	0.195387	0.195387	0.195465	0.194846	0.194846	0.195345	0.195345	0.196628	0.196628
108	6	0.353478	0.353478	0.355488	0.355488	0.357335	0.357335	0.357693	0.357693	0.357193	0.357193	0.35725	0.35725	0.358102	0.358102	0.358543	0.358543	0.357559	0.356372	0.356372	0.35653	0.35653	0.357644	0.357644	0.357992	0.357992	0.357043	0.357043	0.355732	0.355732	0.355137	0.355137	0.355296	0.355296	0.354949	0.354949	0.353986	0.353986	0.353292	0.353292	0.35344	0.35344	0.354314	0.355009	0.355009	0.355161	0.355161	0.355586	0.355586
109	11	0.459565	0.459565	0.460725	0.460725	0.461816	0.461816	0.462406	0.462406	0.463	0.463	0.463489	0.463489	0.463558	0.463558	0.463025	0.463025	0.462283	0.462128	0.462128	0.462935	0.462935	0.463813	0.463813	0.463897	0.463897	0.462989	0.462989	0.461317	0.461317	0.459335	0.459335	0.457271	0.457271	0.455062	0.455062	0.452937	0.452937	0.451513	0.451513	0.450543	0.450543	0.450135	0.450282	0.450282	0.450768	0.450768	0.451841	0.451841
110	11	0.391472	0.391472	0.391529	0.391529	0.391462	0.391462	0.391339	0.391339	0.391035	0.391035	0.390616	0.390616	0.390184	0.390184	0.389607	0.389607	0.388472	0.387823	0.387823	0.387347	0.387347	0.386989	0.386989	0.386617	0.386617	0.386344	0.386344	0.385901	0.385901	0.38529	0.38529	0.38486	0.38486	0.384398	0.384398	0.38423	0.38423	0.384668	0.384668	0.384687	0.384687	0.385067	0.386131	0.386131	0.387049	0.387049	0.387681	0.387681
111	4	0.2324	0.2324	0.232309	0.232309	0.232341	0.232341	0.231617	0.231617	0.23126	0.23126	0.231706	0.231706	0.231754	0.231754	0.23112	0.23112	0.231289	0.232042	0.232042	0.232405	0.232405	0.232278	0.232278	0.232396	0.232396	0.232442	0.232442	0.23152	0.23152	0.230303	0.230303	0.229373	0.229373	0.228499	0.228499	0.227373	0.227373	0.226896	0.226896	0.226861	0.226861	0.226662	0.22707	0.22707	0.227815	0.227815	0.228505	0.228505
112	11	0.523353	0.523353	0.522303	0.522303	0.521125	0.521125	0.519432	0.519432	0.517454	0.517454	0.515284	0.515284	0.512776	0.512776	0.509666	0.509666	0.50617	0.503231	0.503231	0.501045	0.501045	0.499175	0.499175	0.496757	0.496757	0.494033	0.494033	0.491419	0.491419	0.489084	0.489084	0.486994	0.486994	0.484762	0.484762	0.482601	0.482601	0.481121	0.481121	0.480154	0.480154	0.479537	0.479488	0.479488	0.479894	0.479894	0.480622	0.480622
113	2	0.376734	0.376734	0.377165	0.377165	0.379057	0.379057	0.380192	0.380192	0.380135	0.380135	0.381258	0.381258	0.382087	0.382087	0.381366	0.381366	0.381584	0.382279	0.382279	0.381778	0.381778	0.381989	0.381989	0.382438	0.382438	0.381305	0.381305	0.380289	0.380289	0.379803	0.379803	0.378324	0.378324	0.377037	0.377037	0.377136	0.377136	0.376763	0.376763	0.376118	0.376118	0.376792	0.377078	0.377078	0.376809	0.376809	0.377573	0.377573
114	6	0.306788	0.306788	0.307485	0.307485	0.308423	0.308423	0.309288	0.309288	0.30983	0.30983	0.309555	0.309555	0.309141	0.309141	0.30889	0.30889	0.308601	0.308284	0.308284	0.308177	0.308177	0.30815	0.30815	0.307884	0.307884	0.307813	0.307813	0.307935	0.307935	0.307434	0.307434	0.306871	0.306871	0.306417	0.306417	0.306149	0.306149	0.306034	0.306034	0.305482	0.305482	0.305089	0.305318	0.305318	0.305663	0.305663	0.305413	0.305413
115	4	0.311165	0.311165	0.310213	0.310213	0.308573	0.308573	0.307366	0.307366	0.306595	0.306595	0.305344	0.305344	0.303503	0.303503	0.302286	0.302286	0.301531	0.300287	0.300287	0.298873	0.298873	0.298488	0.298488	0.298613	0.298613	0.297687	0.297687	0.29601	0.29601	0.294805	0.294805	0.294256	0.294256	0.293288	0.293288	0.291772	0.291772	0.29149	0.29149	0.292098	0.292098	0.292139	0.292077	0.292077	0.292986	0.292986	0.294227	0.294227
116	2	0.291653	0.291653	0.291403	0.291403	0.292634	0.292634	0.293088	0.293088	0.29246	0.29246	0.293035	0.293035	0.293208	0.293208	0.291937	0.291937	0.291904	0.292193	0.292193	0.291273	0.291273	0.291232	0.291232	0.291731	0.291731	0.290745	0.290745	0.289983	0.289983	0.289752	0.289752	0.288408	0.288408	0.287154	0.287154	0.287286	0.287286	0.286972	0.286972	0.286407	0.286407	0.287059	0.287233	0.287233	0.286758	0.286758	0.28733	0.28733
117	1	0.309342	0.309342	0.310158	0.310158	0.311177	0.311177	0.311637	0.311637	0.311451	0.311451	0.311277	0.311277	0.311393	0.311393	0.310846	0.310846	0.309693	0.309118	0.309118	0.309519	0.309519	0.309597	0.309597	0.308526	0.308526	0.307817	0.307817	0.308069	0.308069	0.307624	0.307624	0.306288	0.306288	0.305376	0.305376	0.305457	0.305457	0.305657	0.305657	0.304698	0.304698	0.30417	0.305558	0.305558	0.307319	0.307319	0.307749	0.307749
118	9	0.482464	0.482464	0.482273	0.482273	0.482055	0.482055	0.482755	0.482755	0.483176	0.483176	0.482469	0.482469	0.481793	0.481793	0.481954	0.481954	0.481608	0.480537	0.480537	0.480303	0.480303	0.481116	0.481116	0.481063	0.481063	0.48018	0.48018	0.479948	0.479948	0.479978	0.479978	0.47918	0.47918	0.477898	0.477898	0.477641	0.477641	0.478349	0.478349	0.478114	0.478114	0.477643	0.478758	0.478758	0.480303	0.480303	0.480473	0.480473
119	2	0.326822	0.326822	0.325736	0.325736	0.324784	0.324784	0.324477	0.324477	0.323501	0.323501	0.322232	0.322232	0.321098	0.321098	0.319174	0.319174	0.317812	0.316365	0.316365	0.314802	0.314802	0.314392	0.314392	0.313705	0.313705	0.313209	0.313209	0.313025	0.313025	0.31214	0.31214	0.311537	0.311537	0.311181	0.311181	0.310196	0.310196	0.309824	0.309824	0.30913	0.30913	0.308397	0.308635	0.308635	0.308618	0.308618	0.309029	0.309029
120	11	0.312568	0.312568	0.31244	0.31244	0.311867	0.311867	0.31214	0.31214	0.312168	0.312168	0.31151	0.31151	0.311362	0.311362	0.311273	0.311273	0.310066	0.309513	0.309513	0.309664	0.309664	0.309118	0.309118	0.308247	0.308247	0.308241	0.308241	0.307854	0.307854	0.30697	0.30697	0.306928	0.306928	0.30691	0.30691	0.306316	0.306316	0.306482	0.306482	0.306717	0.306717	0.306387	0.306918	0.306918	0.308337	0.308337	0.30874	0.30874
121	1	0.361708	0.361708	0.362431	0.362431	0.363323	0.363323	0.363745	0.363745	0.363725	0.363725	0.363569	0.363569	0.363631	0.363631	0.363049	0.363049	0.361885	0.361561	0.361561	0.361942	0.361942	0.361764	0.361764	0.360525	0.360525	0.359692	0.359692	0.359754	0.359754	0.359042	0.359042	0.357339	0.357339	0.356048	0.356048	0.355806	0.355806	0.355876	0.355876	0.354979	0.354979	0.354558	0.355742	0.355742	0.357174	0.357174	0.357483	0.357483
122	3	0.303717	0.303717	0.3047	0.3047	0.305375	0.305375	0.305896	0.305896	0.306304	0.306304	0.306621	0.306621	0.306589	0.306589	0.306358	0.306358	0.30612	0.305777	0.305777	0.305541	0.305541	0.305354	0.305354	0.304985	0.304985	0.304681	0.304681	0.30441	0.30441	0.304005	0.304005	0.303431	0.303431	0.303187	0.303187	0.303127	0.303127	0.303269	0.303269	0.303561	0.303561	0.303949	0.304562	0.304562	0.305303	0.305303	0.306152	0.306152
123	3	0.368564	0.368564	0.369742	0.369742	0.370825	0.370825	0.371675	0.371675	0.372762	0.372762	0.373683	0.373683	0.374273	0.374273	0.374924	0.374924	0.375726	0.376827	0.376827	0.377994	0.377994	0.379273	0.379273	0.379994	0.379994	0.38031	0.38031	0.380029	0.380029	0.379188	0.379188	0.377964	0.377964	0.376589	0.376589	0.375548	0.375548	0.374633	0.374633	0.374214	0.374214	0.374036	0.374235	0.374235	0.374785	0.374785	0.375741	0.375741
124	5	0.387307	0.387307	0.386526	0.386526	0.385409	0.385409	0.384261	0.384261	0.383396	0.383396	0.382872	0.382872	0.382316	0.382316	0.381771	0.381771	0.380971	0.380569	0.380569	0.380922	0.380922	0.381594	0.381594	0.381489	0.381489	0.380647	0.380647	0.379291	0.379291	0.377715	0.377715	0.376163	0.376163	0.374689	0.374689	0.373423	0.373423	0.373133	0.373133	0.37321	0.37321	0.373671	0.374638	0.374638	0.375539	0.375539	0.376312	0.376312
125	11	0.343869	0.343869	0.34662	0.34662	0.34981	0.34981	0.351546	0.351546	0.352895	0.352895	0.355146	0.355146	0.35689	0.35689	0.357168	0.357168	0.357652	0.35805	0.35805	0.358601	0.358601	0.358727	0.358727	0.35806	0.35806	0.357402	0.357402	0.357432	0.357432	0.356566	0.356566	0.354797	0.354797	0.353654	0.353654	0.353074	0.353074	0.352891	0.352891	0.35252	0.35252	0.351273	0.350807	0.350807	0.352096	0.352096	0.352915	0.352915
126	9	0.30867	0.30867	0.308723	0.308723	0.309125	0.309125	0.309566	0.309566	0.309922	0.309922	0.310461	0.310461	0.310477	0.310477	0.310658	0.310658	0.310605	0.31046	0.31046	0.311048	0.311048	0.311383	0.311383	0.311213	0.311213	0.310858	0.310858	0.310245	0.310245	0.309465	0.309465	0.308537	0.308537	0.307868	0.307868	0.307679	0.307679	0.307552	0.307552	0.307461	0.307461	0.30755	0.308307	0.308307	0.309524	0.309524	0.310064	0.310064
127	8	0.37384	0.37384	0.37403	0.37403	0.373776	0.373776	0.373705	0.373705	0.373931	0.373931	0.373556	0.373556	0.372442	0.372442	0.371247	0.371247	0.370569	0.370093	0.370093	0.369491	0.369491	0.368716	0.368716	0.368065	0.368065	0.36781	0.36781	0.367488	0.367488	0.366586	0.366586	0.36552	0.36552	0.364979	0.364979	0.364964	0.364964	0.365126	0.365126	0.365227	0.365227	0.365604	0.366483	0.366483	0.367606	0.367606	0.368446	0.368446
128	5	0.294508	0.294508	0.295495	0.295495	0.295956	0.295956	0.295813	0.295813	0.296359	0.296359	0.297558	0.297558	0.298551	0.298551	0.298935	0.298935	0.29918	0.300166	0.300166	0.301624	0.301624	0.302257	0.302257	0.301841	0.301841	0.30129	0.30129	0.300629	0.300629	0.299236	0.299236	0.297012	0.297012	0.294667	0.294667	0.293432	0.293432	0.293148	0.293148	0.292574	0.292574	0.291902	0.292044	0.292044	0.293102	0.293102	0.294063	0.294063
129	11	0.329544	0.329544	0.329391	0.329391	0.329349	0.329349	0.327705	0.327705	0.326118	0.326118	0.325206	0.325206	0.323939	0.323939	0.322363	0.322363	0.320431	0.319519	0.319519	0.319835	0.319835	0.319225	0.319225	0.318352	0.318352	0.317543	0.317543	0.317469	0.317469	0.316862	0.316862	0.315133	0.315133	0.313877	0.313877	0.313307	0.313307	0.313011	0.313011	0.311871	0.311871	0.309996	0.310175	0.310175	0.311445	0.311445	0.312287	0.312287
130	11	0.31363	0.31363	0.314756	0.314756	0.315333	0.315333	0.31561	0.31561	0.316099	0.316099	0.316722	0.316722	0.317007	0.317007	0.316538	0.316538	0.315438	0.314579	0.314579	0.314246	0.314246	0.313816	0.313816	0.312368	0.312368	0.310904	0.310904	0.309677	0.309677	0.308469	0.308469	0.307324	0.307324	0.306075	0.306075	0.304973	0.304973	0.304346	0.304346	0.303775	0.303775	0.303834	0.304409	0.304409	0.304802	0.304802	0.305078	0.305078
131	11	0.313368	0.313368	0.314504	0.314504	0.315112	0.315112	0.315494	0.315494	0.316063	0.316063	0.31678	0.31678	0.317218	0.317218	0.316948	0.316948	0.315925	0.315116	0.315116	0.314755	0.314755	0.314264	0.314264	0.31284	0.31284	0.311511	0.311511	0.310338	0.310338	0.309193	0.309193	0.308191	0.308191	0.307054	0.307054	0.306	0.306	0.305539	0.305539	0.305186	0.305186	0.305328	0.305773	0.305773	0.306091	0.306091	0.30634	0.30634
132	6	0.244948	0.244948	0.245882	0.245882	0.246115	0.246115	0.247492	0.247492	0.24918	0.24918	0.249423	0.249423	0.249285	0.249285	0.25034	0.25034	0.251134	0.250418	0.250418	0.250224	0.250224	0.251207	0.251207	0.251102	0.251102	0.249712	0.249712	0.249152	0.249152	0.248926	0.248926	0.247755	0.247755	0.246233	0.246233	0.246032	0.246032	0.246479	0.246479	0.245605	0.245605	0.244838	0.24593	0.24593	0.246946	0.246946	0.246517	0.246517
133	4	0.420023	0.420023	0.419209	0.419209	0.418279	0.418279	0.418382	0.418382	0.418402	0.418402	0.418013	0.418013	0.418529	0.418529	0.419137	0.419137	0.41897	0.419561	0.419561	0.420811	0.420811	0.420939	0.420939	0.420424	0.420424	0.420011	0.420011	0.418388	0.418388	0.415578	0.415578	0.413454	0.413454	0.411899	0.411899	0.410066	0.410066	0.409619	0.409619	0.409621	0.409621	0.409174	0.409935	0.409935	0.411867	0.411867	0.412953	0.412953
134	11	0.296099	0.296099	0.296028	0.296028	0.296694	0.296694	0.295962	0.295962	0.295438	0.295438	0.29586	0.29586	0.295992	0.295992	0.295839	0.295839	0.295899	0.296719	0.296719	0.298964	0.298964	0.299915	0.299915	0.300044	0.300044	0.300258	0.300258	0.300164	0.300164	0.299192	0.299192	0.296995	0.296995	0.294221	0.294221	0.292807	0.292807	0.291695	0.291695	0.289836	0.289836	0.288329	0.287896	0.287896	0.289006	0.289006	0.289999	0.289999
135	8	0.270235	0.270235	0.270244	0.270244	0.270161	0.270161	0.270073	0.270073	0.269952	0.269952	0.269509	0.269509	0.268875	0.268875	0.26816	0.26816	0.267554	0.267182	0.267182	0.266981	0.266981	0.266731	0.266731	0.266233	0.266233	0.265736	0.265736	0.26539	0.26539	0.264821	0.264821	0.264317	0.264317	0.263853	0.263853	0.263472	0.263472	0.263452	0.263452	0.263242	0.263242	0.263005	0.263439	0.263439	0.264085	0.264085	0.264496	0.264496
136	5	0.296469	0.296469	0.297109	0.297109	0.297329	0.297329	0.296945	0.296945	0.296942	0.296942	0.297861	0.297861	0.298771	0.298771	0.298721	0.298721	0.298464	0.299076	0.299076	0.300094	0.300094	0.300568	0.300568	0.300139	0.300139	0.299349	0.299349	0.298368	0.298368	0.29672	0.29672	0.294334	0.294334	0.292043	0.292043	0.291052	0.291052	0.290964	0.290964	0.290626	0.290626	0.290416	0.29104	0.29104	0.292283	0.292283	0.293355	0.293355
137	8	0.366952	0.366952	0.36439	0.36439	0.3632	0.3632	0.361838	0.361838	0.360826	0.360826	0.359631	0.359631	0.358494	0.358494	0.357567	0.357567	0.357342	0.356939	0.356939	0.357602	0.357602	0.357717	0.357717	0.357912	0.357912	0.357549	0.357549	0.356649	0.356649	0.355383	0.355383	0.353842	0.353842	0.352252	0.352252	0.351099	0.351099	0.349983	0.349983	0.349385	0.349385	0.34953	0.349999	0.349999	0.351183	0.351183	0.35211	0.35211
138	9	0.369689	0.369689	0.3701	0.3701	0.370769	0.370769	0.371161	0.371161	0.371016	0.371016	0.371196	0.371196	0.371131	0.371131	0.370448	0.370448	0.369817	0.369516	0.369516	0.369122	0.369122	0.36917	0.36917	0.368836	0.368836	0.368122	0.368122	0.367489	0.367489	0.366614	0.366614	0.365564	0.365564	0.364658	0.364658	0.364341	0.364341	0.364099	0.364099	0.363329	0.363329	0.363276	0.364107	0.364107	0.3649	0.3649	0.365307	0.365307
139	6	0.448044	0.448044	0.446138	0.446138	0.444733	0.444733	0.443202	0.443202	0.442036	0.442036	0.440056	0.440056	0.437988	0.437988	0.43564	0.43564	0.43393	0.432203	0.432203	0.430932	0.430932	0.429323	0.429323	0.428065	0.428065	0.426959	0.426959	0.425993	0.425993	0.424583	0.424583	0.422964	0.422964	0.421474	0.421474	0.420328	0.420328	0.419548	0.419548	0.418964	0.418964	0.418583	0.418228	0.418228	0.418254	0.418254	0.418202	0.418202
140	6	0.362841	0.362841	0.361503	0.361503	0.358938	0.358938	0.355799	0.355799	0.354175	0.354175	0.35305	0.35305	0.350639	0.350639	0.347594	0.347594	0.346075	0.345625	0.345625	0.344156	0.344156	0.34213	0.34213	0.341472	0.341472	0.341965	0.341965	0.341478	0.341478	0.340103	0.340103	0.33996	0.33996	0.34121	0.34121	0.341349	0.341349	0.340195	0.340195	0.3399	0.3399	0.340863	0.341363	0.341363	0.340821	0.340821	0.341114	0.341114
141	10	0.231693	0.231693	0.2323	0.2323	0.232052	0.232052	0.231905	0.231905	0.232695	0.232695	0.234196	0.234196	0.23512	0.23512	0.23512	0.23512	0.234493	0.234204	0.234204	0.234814	0.234814	0.235801	0.235801	0.235846	0.235846	0.235136	0.235136	0.234358	0.234358	0.233997	0.233997	0.234299	0.234299	0.234803	0.234803	0.234646	0.234646	0.233974	0.233974	0.233677	0.233677	0.234293	0.235607	0.235607	0.236664	0.236664	0.236741	0.236741
142	6	0.375002	0.375002	0.37556	0.37556	0.376359	0.376359	0.377306	0.377306	0.378566	0.378566	0.378563	0.378563	0.378487	0.378487	0.377839	0.377839	0.377972	0.377511	0.377511	0.377392	0.377392	0.376712	0.376712	0.376046	0.376046	0.375428	0.375428	0.375005	0.375005	0.374034	0.374034	0.372802	0.372802	0.372142	0.372142	0.371754	0.371754	0.37172	0.37172	0.37127	0.37127	0.370956	0.371362	0.371362	0.371953	0.371953	0.372466	0.372466
143	1	0.504545	0.504545	0.503439	0.503439	0.502103	0.502103	0.501051	0.501051	0.500401	0.500401	0.499119	0.499119	0.496796	0.496796	0.494006	0.494006	0.491669	0.489816	0.489816	0.48817	0.48817	0.486089	0.486089	0.483651	0.483651	0.481853	0.481853	0.480375	0.480375	0.478393	0.478393	0.475911	0.475911	0.473901	0.473901	0.472634	0.472634	0.471676	0.471676	0.470082	0.470082	0.468586	0.468008	0.468008	0.468166	0.468166	0.468142	0.468142
144	1	0.336522	0.336522	0.336726	0.336726	0.336193	0.336193	0.335982	0.335982	0.336198	0.336198	0.335931	0.335931	0.334776	0.334776	0.333131	0.333131	0.33171	0.33103	0.33103	0.33056	0.33056	0.329572	0.329572	0.328176	0.328176	0.327649	0.327649	0.327363	0.327363	0.326407	0.326407	0.325076	0.325076	0.323938	0.323938	0.323591	0.323591	0.323622	0.323622	0.323158	0.323158	0.32281	0.323272	0.323272	0.324122	0.324122	0.324637	0.324637
145	2	0.369533	0.369533	0.366268	0.366268	0.363506	0.363506	0.36135	0.36135	0.359292	0.359292	0.356767	0.356767	0.354406	0.354406	0.351715	0.351715	0.349042	0.347006	0.347006	0.345196	0.345196	0.343875	0.343875	0.343049	0.343049	0.341981	0.341981	0.341186	0.341186	0.340496	0.340496	0.339475	0.339475	0.33869	0.33869	0.337711	0.337711	0.336559	0.336559	0.335609	0.335609	0.334852	0.334696	0.334696	0.335019	0.335019	0.335257	0.335257
146	4	0.245376	0.245376	0.243367	0.243367	0.241865	0.241865	0.240944	0.240944	0.239944	0.239944	0.239326	0.239326	0.23904	0.23904	0.239003	0.239003	0.239182	0.239572	0.239572	0.240109	0.240109	0.240295	0.240295	0.240705	0.240705	0.240705	0.240705	0.239638	0.239638	0.238416	0.238416	0.236921	0.236921	0.235519	0.235519	0.234685	0.234685	0.234317	0.234317	0.234468	0.234468	0.234867	0.23559	0.23559	0.236298	0.236298	0.237041	0.237041
147	9	0.278489	0.278489	0.279576	0.279576	0.280165	0.280165	0.281103	0.281103	0.282246	0.282246	0.282564	0.282564	0.283219	0.283219	0.283726	0.283726	0.283617	0.284161	0.284161	0.284349	0.284349	0.284531	0.284531	0.284767	0.284767	0.28445	0.28445	0.284412	0.284412	0.284193	0.284193	0.283577	0.283577	0.283615	0.283615	0.283531	0.283531	0.283511	0.283511	0.283828	0.283828	0.28389	0.284595	0.284595	0.285441	0.285441	0.28562	0.28562
148	10	0.403637	0.403637	0.403449	0.403449	0.403177	0.403177	0.403415	0.403415	0.403761	0.403761	0.404083	0.404083	0.404001	0.404001	0.403807	0.403807	0.403449	0.40334	0.40334	0.403018	0.403018	0.40325	0.40325	0.403974	0.403974	0.404585	0.404585	0.404302	0.404302	0.404089	0.404089	0.404496	0.404496	0.405369	0.405369	0.406158	0.406158	0.406766	0.406766	0.407286	0.407286	0.40793	0.40862	0.40862	0.409239	0.409239	0.410178	0.410178
149	7	0.306944	0.306944	0.307411	0.307411	0.308244	0.308244	0.309047	0.309047	0.309488	0.309488	0.309675	0.309675	0.30914	0.30914	0.308862	0.308862	0.3086	0.308212	0.308212	0.308509	0.308509	0.308541	0.308541	0.308396	0.308396	0.307773	0.307773	0.306544	0.306544	0.304961	0.304961	0.303233	0.303233	0.301854	0.301854	0.301123	0.301123	0.300379	0.300379	0.300087	0.300087	0.300298	0.300936	0.300936	0.302216	0.302216	0.303034	0.303034
150	10	0.20822	0.20822	0.208328	0.208328	0.209659	0.209659	0.211557	0.211557	0.212661	0.212661	0.212537	0.212537	0.212204	0.212204	0.212491	0.212491	0.213297	0.213984	0.213984	0.213982	0.213982	0.213339	0.213339	0.212907	0.212907	0.213126	0.213126	0.213481	0.213481	0.213129	0.213129	0.21194	0.21194	0.210736	0.210736	0.210453	0.210453	0.211021	0.211021	0.211622	0.211622	0.21178	0.211499	0.211499	0.211411	0.211411	0.212199	0.212199
151	10	0.421486	0.421486	0.422392	0.422392	0.422638	0.422638	0.42209	0.42209	0.421098	0.421098	0.420007	0.420007	0.41906	0.41906	0.418137	0.418137	0.417162	0.416408	0.416408	0.415833	0.415833	0.415257	0.415257	0.414472	0.414472	0.414348	0.414348	0.414615	0.414615	0.41387	0.41387	0.412152	0.412152	0.410305	0.410305	0.409703	0.409703	0.410622	0.410622	0.411131	0.411131	0.410351	0.409731	0.409731	0.410498	0.410498	0.412208	0.412208
152	4	0.232563	0.232563	0.2322	0.2322	0.231942	0.231942	0.230684	0.230684	0.230228	0.230228	0.230384	0.230384	0.230036	0.230036	0.229442	0.229442	0.229957	0.230464	0.230464	0.230417	0.230417	0.230726	0.230726	0.231191	0.231191	0.230724	0.230724	0.229626	0.229626	0.228769	0.228769	0.227708	0.227708	0.226226	0.226226	0.225267	0.225267	0.225257	0.225257	0.224643	0.224643	0.224422	0.224984	0.224984	0.225679	0.225679	0.225631	0.225631
153	6	0.203069	0.203069	0.20391	0.20391	0.203982	0.203982	0.205339	0.205339	0.207174	0.207174	0.20752	0.20752	0.20762	0.20762	0.208863	0.208863	0.209824	0.209533	0.209533	0.209654	0.209654	0.210825	0.210825	0.21071	0.21071	0.209547	0.209547	0.209263	0.209263	0.209076	0.209076	0.207911	0.207911	0.206435	0.206435	0.206366	0.206366	0.206977	0.206977	0.206118	0.206118	0.205387	0.206456	0.206456	0.207345	0.207345	0.206961	0.206961
154	4	0.341627	0.341627	0.339689	0.339689	0.338053	0.338053	0.336805	0.336805	0.335633	0.335633	0.334208	0.334208	0.333095	0.333095	0.332523	0.332523	0.332271	0.331736	0.331736	0.331261	0.331261	0.331082	0.331082	0.33111	0.33111	0.330358	0.330358	0.32898	0.32898	0.32748	0.32748	0.326002	0.326002	0.324312	0.324312	0.32278	0.32278	0.32202	0.32202	0.321735	0.321735	0.321461	0.321081	0.321081	0.321351	0.321351	0.321768	0.321768
155	10	0.322064	0.322064	0.323065	0.323065	0.323213	0.323213	0.323702	0.323702	0.324971	0.324971	0.326731	0.326731	0.328147	0.328147	0.328342	0.328342	0.327375	0.327086	0.327086	0.327876	0.327876	0.328758	0.328758	0.328402	0.328402	0.327469	0.327469	0.326477	0.326477	0.32579	0.32579	0.326029	0.326029	0.326516	0.326516	0.326369	0.326369	0.325756	0.325756	0.325177	0.325177	0.325696	0.327289	0.327289	0.328676	0.328676	0.329098	0.329098
156	10	0.269234	0.269234	0.270412	0.270412	0.270513	0.270513	0.270835	0.270835	0.272259	0.272259	0.273051	0.273051	0.271667	0.271667	0.270057	0.270057	0.270692	0.272472	0.272472	0.272154	0.272154	0.270076	0.270076	0.269252	0.269252	0.270608	0.270608	0.271192	0.271192	0.26947	0.26947	0.267538	0.267538	0.267402	0.267402	0.267893	0.267893	0.267593	0.267593	0.267	0.267	0.26764	0.268814	0.268814	0.268564	0.268564	0.268088	0.268088
157	2	0.445629	0.445629	0.447765	0.447765	0.451141	0.451141	0.454091	0.454091	0.455705	0.455705	0.457537	0.457537	0.459123	0.459123	0.458981	0.458981	0.458836	0.459299	0.459299	0.458511	0.458511	0.457284	0.457284	0.456954	0.456954	0.455598	0.455598	0.453488	0.453488	0.452323	0.452323	0.45101	0.45101	0.449122	0.449122	0.448643	0.448643	0.448894	0.448894	0.448438	0.448438	0.448949	0.450439	0.450439	0.451286	0.451286	0.452327	0.452327
158	8	0.31993	0.31993	0.320451	0.320451	0.320743	0.320743	0.320353	0.320353	0.320181	0.320181	0.319952	0.319952	0.31905	0.31905	0.318009	0.318009	0.317203	0.316223	0.316223	0.315727	0.315727	0.315598	0.315598	0.3145	0.3145	0.31347	0.31347	0.313034	0.313034	0.311873	0.311873	0.310741	0.310741	0.310474	0.310474	0.310292	0.310292	0.309604	0.309604	0.308916	0.308916	0.308827	0.309152	0.309152	0.309867	0.309867	0.310564	0.310564
159	4	0.317918	0.317918	0.31688	0.31688	0.315104	0.315104	0.313947	0.313947	0.313387	0.313387	0.312169	0.312169	0.310204	0.310204	0.309018	0.309018	0.308469	0.30742	0.30742	0.306067	0.306067	0.305877	0.305877	0.306071	0.306071	0.305246	0.305246	0.303616	0.303616	0.302379	0.302379	0.301809	0.301809	0.300844	0.300844	0.299391	0.299391	0.299253	0.299253	0.299838	0.299838	0.299946	0.300076	0.300076	0.301089	0.301089	0.302391	0.302391
160	1	0.344254	0.344254	0.344666	0.344666	0.345491	0.345491	0.346054	0.346054	0.346087	0.346087	0.34627	0.34627	0.346069	0.346069	0.345267	0.345267	0.34483	0.344669	0.344669	0.344341	0.344341	0.344504	0.344504	0.34458	0.34458	0.343894	0.343894	0.342985	0.342985	0.341936	0.341936	0.340782	0.340782	0.340028	0.340028	0.339792	0.339792	0.339626	0.339626	0.339332	0.339332	0.33967	0.340425	0.340425	0.341253	0.341253	0.342111	0.342111
161	11	0.250544	0.250544	0.252146	0.252146	0.253448	0.253448	0.254287	0.254287	0.255231	0.255231	0.256275	0.256275	0.257237	0.257237	0.257689	0.257689	0.257756	0.257851	0.257851	0.258435	0.258435	0.258951	0.258951	0.258885	0.258885	0.258314	0.258314	0.257929	0.257929	0.257758	0.257758	0.257499	0.257499	0.256886	0.256886	0.256139	0.256139	0.255776	0.255776	0.255755	0.255755	0.255912	0.255816	0.255816	0.255709	0.255709	0.255893	0.255893
162	10	0.209194	0.209194	0.20982	0.20982	0.209766	0.209766	0.209547	0.209547	0.210265	0.210265	0.211925	0.211925	0.212969	0.212969	0.212912	0.212912	0.212571	0.212647	0.212647	0.213265	0.213265	0.214338	0.214338	0.214784	0.214784	0.213985	0.213985	0.213069	0.213069	0.21298	0.21298	0.213272	0.213272	0.213327	0.213327	0.21307	0.21307	0.212501	0.212501	0.211974	0.211974	0.212492	0.213921	0.213921	0.214802	0.214802	0.214707	0.214707
163	3	0.239444	0.239444	0.238858	0.238858	0.23868	0.23868	0.238639	0.238639	0.238733	0.238733	0.238637	0.238637	0.238277	0.238277	0.237822	0.237822	0.237444	0.236978	0.236978	0.236527	0.236527	0.236163	0.236163	0.235794	0.235794	0.235238	0.235238	0.234632	0.234632	0.234042	0.234042	0.23353	0.23353	0.233166	0.233166	0.233021	0.233021	0.232941	0.232941	0.232804	0.232804	0.2329	0.233318	0.233318	0.233843	0.233843	0.234466	0.234466
164	4	0.436374	0.436374	0.435654	0.435654	0.435112	0.435112	0.435638	0.435638	0.43599	0.43599	0.435843	0.435843	0.436589	0.436589	0.437515	0.437515	0.437534	0.438219	0.438219	0.43956	0.43956	0.439621	0.439621	0.439163	0.439163	0.438778	0.438778	0.436995	0.436995	0.434011	0.434011	0.431568	0.431568	0.429541	0.429541	0.427425	0.427425	0.426704	0.426704	0.426776	0.426776	0.426525	0.427149	0.427149	0.428969	0.428969	0.430077	0.430077
165	2	0.598492	0.598492	0.595826	0.595826	0.595211	0.595211	0.59474	0.59474	0.593286	0.593286	0.592755	0.592755	0.592912	0.592912	0.592435	0.592435	0.592854	0.594782	0.594782	0.595966	0.595966	0.596925	0.596925	0.59865	0.59865	0.598376	0.598376	0.596318	0.596318	0.594358	0.594358	0.59163	0.59163	0.587893	0.587893	0.58498	0.58498	0.583066	0.583066	0.5813	0.5813	0.581075	0.582438	0.582438	0.583647	0.583647	0.585386	0.585386
166	6	0.578661	0.578661	0.576474	0.576474	0.574696	0.574696	0.571884	0.571884	0.570188	0.570188	0.566845	0.566845	0.563901	0.563901	0.559947	0.559947	0.557279	0.553439	0.553439	0.550487	0.550487	0.546754	0.546754	0.543751	0.543751	0.54004	0.54004	0.536856	0.536856	0.532649	0.532649	0.529107	0.529107	0.525972	0.525972	0.523147	0.523147	0.520288	0.520288	0.517616	0.517616	0.515784	0.514516	0.514516	0.513032	0.513032	0.510974	0.510974
167	2	0.410885	0.410885	0.411555	0.411555	0.413283	0.413283	0.414856	0.414856	0.415066	0.415066	0.415661	0.415661	0.416262	0.416262	0.415316	0.415316	0.414487	0.4146	0.4146	0.41386	0.41386	0.413062	0.413062	0.412876	0.412876	0.411704	0.411704	0.409936	0.409936	0.408737	0.408737	0.407458	0.407458	0.405566	0.405566	0.404853	0.404853	0.404908	0.404908	0.40392	0.40392	0.403881	0.405431	0.405431	0.406216	0.406216	0.40699	0.40699
168	6	0.526564	0.526564	0.522556	0.522556	0.519061	0.519061	0.514504	0.514504	0.511365	0.511365	0.506922	0.506922	0.502881	0.502881	0.497274	0.497274	0.493213	0.488214	0.488214	0.484324	0.484324	0.47939	0.47939	0.475743	0.475743	0.471819	0.471819	0.468464	0.468464	0.464372	0.464372	0.461092	0.461092	0.458286	0.458286	0.455672	0.455672	0.45262	0.45262	0.449683	0.449683	0.447553	0.445545	0.445545	0.443252	0.443252	0.44048	0.44048
169	6	0.353484	0.353484	0.3563	0.3563	0.357814	0.357814	0.358357	0.358357	0.359951	0.359951	0.36224	0.36224	0.363083	0.363083	0.362386	0.362386	0.362269	0.363607	0.363607	0.364522	0.364522	0.363759	0.363759	0.363108	0.363108	0.363848	0.363848	0.364423	0.364423	0.363302	0.363302	0.361597	0.361597	0.361542	0.361542	0.362442	0.362442	0.362443	0.362443	0.361637	0.361637	0.362073	0.364015	0.364015	0.365402	0.365402	0.365321	0.365321
170	6	0.558423	0.558423	0.558029	0.558029	0.55787	0.55787	0.55675	0.55675	0.556594	0.556594	0.55498	0.55498	0.553821	0.553821	0.551311	0.551311	0.549789	0.547402	0.547402	0.546079	0.546079	0.543827	0.543827	0.541881	0.541881	0.538915	0.538915	0.536341	0.536341	0.532555	0.532555	0.529422	0.529422	0.526965	0.526965	0.524629	0.524629	0.522199	0.522199	0.520013	0.520013	0.518547	0.517953	0.517953	0.517518	0.517518	0.516372	0.516372
171	11	0.344469	0.344469	0.344876	0.344876	0.345037	0.345037	0.345238	0.345238	0.345204	0.345204	0.344929	0.344929	0.344759	0.344759	0.344313	0.344313	0.343527	0.34316	0.34316	0.342935	0.342935	0.342608	0.342608	0.342151	0.342151	0.341728	0.341728	0.34118	0.34118	0.340578	0.340578	0.340146	0.340146	0.339628	0.339628	0.339458	0.339458	0.339692	0.339692	0.33936	0.33936	0.339302	0.340111	0.340111	0.340873	0.340873	0.341179	0.341179
172	6	0.370998	0.370998	0.3726	0.3726	0.373304	0.373304	0.375352	0.375352	0.377758	0.377758	0.378682	0.378682	0.379069	0.379069	0.380378	0.380378	0.381346	0.380618	0.380618	0.380491	0.380491	0.381384	0.381384	0.381144	0.381144	0.379371	0.379371	0.378353	0.378353	0.377499	0.377499	0.375741	0.375741	0.373909	0.373909	0.373339	0.373339	0.373818	0.373818	0.372924	0.372924	0.372221	0.37363	0.37363	0.375181	0.375181	0.375368	0.375368
173	1	0.24898	0.24898	0.249789	0.249789	0.250817	0.250817	0.251342	0.251342	0.25132	0.25132	0.251359	0.251359	0.25161	0.25161	0.251175	0.251175	0.250085	0.249549	0.249549	0.249833	0.249833	0.249743	0.249743	0.24898	0.24898	0.248638	0.248638	0.249132	0.249132	0.249079	0.249079	0.247957	0.247957	0.247226	0.247226	0.24769	0.24769	0.247999	0.247999	0.247522	0.247522	0.247428	0.248614	0.248614	0.249846	0.249846	0.25005	0.25005
174	8	0.280575	0.280575	0.281104	0.281104	0.281464	0.281464	0.281498	0.281498	0.281606	0.281606	0.28141	0.28141	0.280945	0.280945	0.280319	0.280319	0.2797	0.279187	0.279187	0.278894	0.278894	0.278679	0.278679	0.278182	0.278182	0.277663	0.277663	0.277381	0.277381	0.276769	0.276769	0.276062	0.276062	0.275697	0.275697	0.275616	0.275616	0.275549	0.275549	0.275097	0.275097	0.275012	0.275793	0.275793	0.27638	0.27638	0.2766	0.2766
175	4	0.280273	0.280273	0.280048	0.280048	0.279494	0.279494	0.279509	0.279509	0.280046	0.280046	0.280072	0.280072	0.279702	0.279702	0.280093	0.280093	0.281012	0.281316	0.281316	0.281427	0.281427	0.282244	0.282244	0.282966	0.282966	0.282512	0.282512	0.281315	0.281315	0.280139	0.280139	0.279312	0.279312	0.277897	0.277897	0.276117	0.276117	0.275512	0.275512	0.27552	0.27552	0.275069	0.274763	0.274763	0.275373	0.275373	0.276354	0.276354
176	4	0.242507	0.242507	0.242305	0.242305	0.241632	0.241632	0.241646	0.241646	0.242245	0.242245	0.242246	0.242246	0.241798	0.241798	0.242031	0.242031	0.242792	0.243152	0.243152	0.243194	0.243194	0.243949	0.243949	0.244658	0.244658	0.244389	0.244389	0.243175	0.243175	0.242046	0.242046	0.241382	0.241382	0.240075	0.240075	0.238445	0.238445	0.237837	0.237837	0.237872	0.237872	0.237591	0.237469	0.237469	0.23803	0.23803	0.238973	0.238973
177	9	0.381538	0.381538	0.38247	0.38247	0.383652	0.383652	0.384805	0.384805	0.385812	0.385812	0.386792	0.386792	0.387015	0.387015	0.387045	0.387045	0.386351	0.385354	0.385354	0.385027	0.385027	0.384565	0.384565	0.383467	0.383467	0.382208	0.382208	0.380992	0.380992	0.379673	0.379673	0.378338	0.378338	0.377407	0.377407	0.376945	0.376945	0.376491	0.376491	0.375839	0.375839	0.3753	0.375743	0.375743	0.376736	0.376736	0.376943	0.376943
178	3	0.402848	0.402848	0.403558	0.403558	0.403859	0.403859	0.404031	0.404031	0.404301	0.404301	0.404622	0.404622	0.404653	0.404653	0.40461	0.40461	0.404574	0.404656	0.404656	0.40495	0.40495	0.40548	0.40548	0.405526	0.405526	0.405306	0.405306	0.405056	0.405056	0.404366	0.404366	0.40353	0.40353	0.402999	0.402999	0.402675	0.402675	0.402571	0.402571	0.40242	0.40242	0.402384	0.402813	0.402813	0.403596	0.403596	0.404259	0.404259
179	11	0.30453	0.30453	0.3048	0.3048	0.304825	0.304825	0.304876	0.304876	0.304686	0.304686	0.304423	0.304423	0.304278	0.304278	0.303916	0.303916	0.303184	0.302929	0.302929	0.302821	0.302821	0.302625	0.302625	0.302308	0.302308	0.302042	0.302042	0.301561	0.301561	0.301007	0.301007	0.300636	0.300636	0.300269	0.300269	0.300174	0.300174	0.300422	0.300422	0.300411	0.300411	0.300628	0.301462	0.301462	0.302209	0.302209	0.302608	0.302608
180	10	0.35155	0.35155	0.35189	0.35189	0.351567	0.351567	0.352132	0.352132	0.353042	0.353042	0.354155	0.354155	0.355437	0.355437	0.355311	0.355311	0.353758	0.353247	0.353247	0.353894	0.353894	0.354137	0.354137	0.353873	0.353873	0.353352	0.353352	0.352161	0.352161	0.351462	0.351462	0.352192	0.352192	0.352837	0.352837	0.352329	0.352329	0.352098	0.352098	0.352282	0.352282	0.352585	0.354013	0.354013	0.355899	0.355899	0.356163	0.356163
181	2	0.260327	0.260327	0.259316	0.259316	0.258921	0.258921	0.258351	0.258351	0.257588	0.257588	0.256738	0.256738	0.255476	0.255476	0.254039	0.254039	0.252557	0.251088	0.251088	0.25027	0.25027	0.249815	0.249815	0.24935	0.24935	0.249263	0.249263	0.248901	0.248901	0.248349	0.248349	0.248079	0.248079	0.247742	0.247742	0.247427	0.247427	0.247109	0.247109	0.246304	0.246304	0.24602	0.246296	0.246296	0.246403	0.246403	0.246647	0.246647
182	4	0.200585	0.200585	0.200421	0.200421	0.200542	0.200542	0.200025	0.200025	0.199536	0.199536	0.200199	0.200199	0.200162	0.200162	0.199564	0.199564	0.199724	0.200209	0.200209	0.20061	0.20061	0.200384	0.200384	0.200467	0.200467	0.200646	0.200646	0.199542	0.199542	0.198466	0.198466	0.197868	0.197868	0.196953	0.196953	0.196257	0.196257	0.195769	0.195769	0.19572	0.19572	0.195655	0.195832	0.195832	0.196908	0.196908	0.197374	0.197374
183	10	0.358286	0.358286	0.359165	0.359165	0.359071	0.359071	0.359422	0.359422	0.360677	0.360677	0.362387	0.362387	0.363632	0.363632	0.363964	0.363964	0.362975	0.362272	0.362272	0.362884	0.362884	0.36373	0.36373	0.363097	0.363097	0.362041	0.362041	0.361185	0.361185	0.360645	0.360645	0.360907	0.360907	0.361603	0.361603	0.361861	0.361861	0.361385	0.361385	0.360863	0.360863	0.361652	0.363583	0.363583	0.365005	0.365005	0.365596	0.365596
184	11	0.234832	0.234832	0.23713	0.23713	0.239407	0.239407	0.240713	0.240713	0.241996	0.241996	0.243914	0.243914	0.245627	0.245627	0.246181	0.246181	0.24608	0.246387	0.246387	0.246971	0.246971	0.246632	0.246632	0.245766	0.245766	0.244956	0.244956	0.244903	0.244903	0.244332	0.244332	0.242822	0.242822	0.241485	0.241485	0.241236	0.241236	0.2415	0.2415	0.24101	0.24101	0.240305	0.240263	0.240263	0.241576	0.241576	0.242587	0.242587
185	10	0.2884	0.2884	0.288831	0.288831	0.290504	0.290504	0.291438	0.291438	0.291598	0.291598	0.291798	0.291798	0.291246	0.291246	0.290258	0.290258	0.290434	0.291588	0.291588	0.291328	0.291328	0.290135	0.290135	0.289882	0.289882	0.290552	0.290552	0.290578	0.290578	0.289871	0.289871	0.289194	0.289194	0.288425	0.288425	0.287773	0.287773	0.28832	0.28832	0.289503	0.289503	0.28976	0.289257	0.289257	0.289615	0.289615	0.290943	0.290943
186	7	0.408249	0.408249	0.40825	0.40825	0.40768	0.40768	0.407404	0.407404	0.407475	0.407475	0.407322	0.407322	0.407391	0.407391	0.407519	0.407519	0.40725	0.40764	0.40764	0.408494	0.408494	0.408944	0.408944	0.40879	0.40879	0.408378	0.408378	0.407521	0.407521	0.405845	0.405845	0.404105	0.404105	0.40236	0.40236	0.401516	0.401516	0.401666	0.401666	0.401023	0.401023	0.400867	0.402248	0.402248	0.403477	0.403477	0.404331	0.404331
187	3	0.390702	0.390702	0.390754	0.390754	0.391639	0.391639	0.39319	0.39319	0.393983	0.393983	0.39348	0.39348	0.39295	0.39295	0.393322	0.393322	0.3935	0.392794	0.392794	0.391941	0.391941	0.392025	0.392025	0.392568	0.392568	0.392465	0.392465	0.391444	0.391444	0.390578	0.390578	0.390659	0.390659	0.390913	0.390913	0.39052	0.39052	0.390044	0.390044	0.390366	0.390366	0.391633	0.392678	0.392678	0.39284	0.39284	0.393	0.393
188	9	0.4522	0.4522	0.45218	0.45218	0.451993	0.451993	0.452701	0.452701	0.453277	0.453277	0.452789	0.452789	0.452431	0.452431	0.452979	0.452979	0.45294	0.452176	0.452176	0.4521	0.4521	0.453038	0.453038	0.453339	0.453339	0.452798	0.452798	0.452737	0.452737	0.452899	0.452899	0.452118	0.452118	0.450887	0.450887	0.450742	0.450742	0.451524	0.451524	0.451553	0.451553	0.451388	0.452571	0.452571	0.454109	0.454109	0.454253	0.454253
189	5	0.242475	0.242475	0.242346	0.242346	0.241487	0.241487	0.240072	0.240072	0.238916	0.238916	0.238551	0.238551	0.238221	0.238221	0.237135	0.237135	0.235719	0.23524	0.23524	0.235671	0.235671	0.23603	0.23603	0.235483	0.235483	0.234937	0.234937	0.234347	0.234347	0.233301	0.233301	0.231952	0.231952	0.230725	0.230725	0.230387	0.230387	0.230722	0.230722	0.230423	0.230423	0.230051	0.230586	0.230586	0.231678	0.231678	0.232483	0.232483
190	3	0.295615	0.295615	0.296033	0.296033	0.295519	0.295519	0.295082	0.295082	0.295439	0.295439	0.295119	0.295119	0.293882	0.293882	0.293092	0.293092	0.29289	0.292226	0.292226	0.290975	0.290975	0.290781	0.290781	0.290923	0.290923	0.290318	0.290318	0.289387	0.289387	0.288941	0.288941	0.289045	0.289045	0.288218	0.288218	0.287373	0.287373	0.287722	0.287722	0.288045	0.288045	0.287526	0.287248	0.287248	0.288439	0.288439	0.289174	0.289174
191	3	0.328652	0.328652	0.328915	0.328915	0.328109	0.328109	0.327474	0.327474	0.327434	0.327434	0.326843	0.326843	0.325468	0.325468	0.324684	0.324684	0.324417	0.323594	0.323594	0.322276	0.322276	0.321942	0.321942	0.322037	0.322037	0.321382	0.321382	0.320344	0.320344	0.319961	0.319961	0.320087	0.320087	0.319364	0.319364	0.318399	0.318399	0.318713	0.318713	0.319348	0.319348	0.319082	0.319155	0.319155	0.320462	0.320462	0.321389	0.321389
192	2	0.573686	0.573686	0.570133	0.570133	0.568259	0.568259	0.566553	0.566553	0.563855	0.563855	0.5623	0.5623	0.561505	0.561505	0.559655	0.559655	0.558292	0.558376	0.558376	0.557873	0.557873	0.557435	0.557435	0.55774	0.55774	0.556742	0.556742	0.554828	0.554828	0.553196	0.553196	0.551101	0.551101	0.548319	0.548319	0.546465	0.546465	0.545593	0.545593	0.544243	0.544243	0.543842	0.545208	0.545208	0.546393	0.546393	0.54765	0.54765
193	6	0.37271	0.37271	0.371848	0.371848	0.371336	0.371336	0.370652	0.370652	0.36937	0.36937	0.367394	0.367394	0.36538	0.36538	0.363779	0.363779	0.36228	0.360846	0.360846	0.35957	0.35957	0.3586	0.3586	0.358105	0.358105	0.357772	0.357772	0.357448	0.357448	0.357076	0.357076	0.356661	0.356661	0.356352	0.356352	0.355983	0.355983	0.355809	0.355809	0.355851	0.355851	0.356099	0.356445	0.356445	0.356928	0.356928	0.357168	0.357168
194	4	0.354111	0.354111	0.35276	0.35276	0.351437	0.351437	0.35045	0.35045	0.349502	0.349502	0.348606	0.348606	0.348223	0.348223	0.34799	0.34799	0.347677	0.347883	0.347883	0.348344	0.348344	0.348736	0.348736	0.34888	0.34888	0.348428	0.348428	0.347216	0.347216	0.345519	0.345519	0.343817	0.343817	0.342184	0.342184	0.341084	0.341084	0.340868	0.340868	0.340742	0.340742	0.340909	0.341921	0.341921	0.343157	0.343157	0.344183	0.344183
195	10	0.538463	0.538463	0.537986	0.537986	0.537486	0.537486	0.537166	0.537166	0.537155	0.537155	0.537218	0.537218	0.536787	0.536787	0.535614	0.535614	0.533784	0.532185	0.532185	0.531328	0.531328	0.530709	0.530709	0.529737	0.529737	0.528289	0.528289	0.526311	0.526311	0.523938	0.523938	0.521308	0.521308	0.519307	0.519307	0.51817	0.51817	0.517618	0.517618	0.517394	0.517394	0.517457	0.518023	0.518023	0.519151	0.519151	0.520541	0.520541
196	3	0.440047	0.440047	0.441003	0.441003	0.441276	0.441276	0.441273	0.441273	0.441849	0.441849	0.442015	0.442015	0.441739	0.441739	0.44208	0.44208	0.441016	0.440834	0.440834	0.440354	0.440354	0.43991	0.43991	0.439603	0.439603	0.439206	0.439206	0.4387	0.4387	0.438501	0.438501	0.437665	0.437665	0.437586	0.437586	0.437845	0.437845	0.437952	0.437952	0.438503	0.438503	0.438961	0.440042	0.440042	0.441653	0.441653	0.442623	0.442623
197	9	0.32531	0.32531	0.325604	0.325604	0.326328	0.326328	0.327178	0.327178	0.328083	0.328083	0.3291	0.3291	0.32944	0.32944	0.329786	0.329786	0.329987	0.330135	0.330135	0.330606	0.330606	0.330741	0.330741	0.330614	0.330614	0.330424	0.330424	0.329746	0.329746	0.328988	0.328988	0.328097	0.328097	0.327266	0.327266	0.327095	0.327095	0.326893	0.326893	0.326751	0.326751	0.327003	0.327814	0.327814	0.328918	0.328918	0.329393	0.329393
198	3	0.266753	0.266753	0.26622	0.26622	0.267052	0.267052	0.268379	0.268379	0.268542	0.268542	0.268337	0.268337	0.267341	0.267341	0.267943	0.267943	0.268082	0.267058	0.267058	0.266461	0.266461	0.265962	0.265962	0.266719	0.266719	0.266192	0.266192	0.26518	0.26518	0.264573	0.264573	0.264162	0.264162	0.264761	0.264761	0.263893	0.263893	0.263046	0.263046	0.263211	0.263211	0.26359	0.264629	0.264629	0.263946	0.263946	0.263881	0.263881
199	7	0.320767	0.320767	0.321233	0.321233	0.322854	0.322854	0.32494	0.32494	0.325886	0.325886	0.325137	0.325137	0.324464	0.324464	0.324748	0.324748	0.325535	0.325217	0.325217	0.324006	0.324006	0.323077	0.323077	0.32348	0.32348	0.324246	0.324246	0.323937	0.323937	0.322351	0.322351	0.321262	0.321262	0.321677	0.321677	0.322551	0.322551	0.322292	0.322292	0.320818	0.320818	0.319928	0.320878	0.320878	0.322244	0.322244	0.322281	0.322281
200	3	0.288521	0.288521	0.289655	0.289655	0.29098	0.29098	0.292493	0.292493	0.293762	0.293762	0.294955	0.294955	0.295468	0.295468	0.295751	0.295751	0.29587	0.295546	0.295546	0.295697	0.295697	0.295472	0.295472	0.294903	0.294903	0.294321	0.294321	0.293365	0.293365	0.2925	0.2925	0.291515	0.291515	0.290713	0.290713	0.290625	0.290625	0.290362	0.290362	0.290283	0.290283	0.2903	0.290726	0.290726	0.29176	0.29176	0.292148	0.292148
201	10	0.288051	0.288051	0.287272	0.287272	0.286042	0.286042	0.285188	0.285188	0.285336	0.285336	0.28641	0.28641	0.287404	0.287404	0.287826	0.287826	0.287334	0.286398	0.286398	0.285736	0.285736	0.286099	0.286099	0.287099	0.287099	0.287832	0.287832	0.287338	0.287338	0.285846	0.285846	0.284007	0.284007	0.282758	0.282758	0.28249	0.28249	0.283241	0.283241	0.284213	0.284213	0.284734	0.284577	0.284577	0.28421	0.28421	0.284243	0.284243
202	4	0.306518	0.306518	0.306389	0.306389	0.305803	0.305803	0.305928	0.305928	0.306626	0.306626	0.306641	0.306641	0.306255	0.306255	0.306567	0.306567	0.307643	0.308172	0.308172	0.308383	0.308383	0.309308	0.309308	0.310305	0.310305	0.310021	0.310021	0.308661	0.308661	0.30717	0.30717	0.306044	0.306044	0.304395	0.304395	0.302336	0.302336	0.301526	0.301526	0.301429	0.301429	0.300796	0.300494	0.300494	0.301192	0.301192	0.302222	0.302222
203	4	0.340876	0.340876	0.340572	0.340572	0.340017	0.340017	0.340426	0.340426	0.340677	0.340677	0.340208	0.340208	0.340468	0.340468	0.340944	0.340944	0.340376	0.340334	0.340334	0.341052	0.341052	0.341022	0.341022	0.340246	0.340246	0.339833	0.339833	0.338638	0.338638	0.336449	0.336449	0.335031	0.335031	0.333858	0.333858	0.332464	0.332464	0.33237	0.33237	0.332455	0.332455	0.331984	0.332531	0.332531	0.334218	0.334218	0.334813	0.334813
204	10	0.42372	0.42372	0.422015	0.422015	0.421557	0.421557	0.422178	0.422178	0.422361	0.422361	0.421265	0.421265	0.41954	0.41954	0.41879	0.41879	0.418963	0.419441	0.419441	0.419285	0.419285	0.419114	0.419114	0.419533	0.419533	0.420216	0.420216	0.419814	0.419814	0.418406	0.418406	0.416716	0.416716	0.415551	0.415551	0.415485	0.415485	0.416309	0.416309	0.417163	0.417163	0.41805	0.418982	0.418982	0.419913	0.419913	0.421132	0.421132
205	8	0.414525	0.414525	0.414833	0.414833	0.415493	0.415493	0.416093	0.416093	0.416275	0.416275	0.416428	0.416428	0.416068	0.416068	0.415477	0.415477	0.414691	0.413726	0.413726	0.413553	0.413553	0.412985	0.412985	0.412152	0.412152	0.411454	0.411454	0.410391	0.410391	0.409286	0.409286	0.408068	0.408068	0.407342	0.407342	0.407303	0.407303	0.407065	0.407065	0.407069	0.407069	0.407222	0.408279	0.408279	0.40989	0.40989	0.410895	0.410895
206	8	0.251395	0.251395	0.251694	0.251694	0.252257	0.252257	0.252624	0.252624	0.252622	0.252622	0.252275	0.252275	0.252023	0.252023	0.251815	0.251815	0.251272	0.250431	0.250431	0.249934	0.249934	0.249843	0.249843	0.249835	0.249835	0.249535	0.249535	0.248857	0.248857	0.247981	0.247981	0.247546	0.247546	0.247623	0.247623	0.247684	0.247684	0.247321	0.247321	0.246448	0.246448	0.245963	0.246532	0.246532	0.247404	0.247404	0.247581	0.247581
207	4	0.229545	0.229545	0.229053	0.229053	0.228734	0.228734	0.227545	0.227545	0.226855	0.226855	0.227066	0.227066	0.2267	0.2267	0.226085	0.226085	0.226568	0.22707	0.22707	0.226848	0.226848	0.227124	0.227124	0.227774	0.227774	0.227384	0.227384	0.226259	0.226259	0.225367	0.225367	0.224267	0.224267	0.22271	0.22271	0.221833	0.221833	0.22175	0.22175	0.221425	0.221425	0.221235	0.221738	0.221738	0.222206	0.222206	0.222253	0.222253
208	4	0.347391	0.347391	0.344906	0.344906	0.343049	0.343049	0.342021	0.342021	0.340875	0.340875	0.340566	0.340566	0.33987	0.33987	0.33988	0.33988	0.340052	0.340115	0.340115	0.340991	0.340991	0.341311	0.341311	0.341779	0.341779	0.341426	0.341426	0.340346	0.340346	0.338987	0.338987	0.336997	0.336997	0.335911	0.335911	0.335012	0.335012	0.334428	0.334428	0.334557	0.334557	0.3345	0.335886	0.335886	0.337235	0.337235	0.33848	0.33848
209	3	0.249358	0.249358	0.249788	0.249788	0.249135	0.249135	0.248619	0.248619	0.248972	0.248972	0.248705	0.248705	0.247678	0.247678	0.247327	0.247327	0.247581	0.247213	0.247213	0.246153	0.246153	0.246075	0.246075	0.246435	0.246435	0.246116	0.246116	0.245427	0.245427	0.245398	0.245398	0.245882	0.245882	0.245359	0.245359	0.244671	0.244671	0.24525	0.24525	0.245952	0.245952	0.245778	0.245643	0.245643	0.246766	0.246766	0.247586	0.247586
210	6	0.252861	0.252861	0.253335	0.253335	0.254116	0.254116	0.254862	0.254862	0.255386	0.255386	0.255435	0.255435	0.255383	0.255383	0.255457	0.255457	0.25558	0.255617	0.255617	0.255547	0.255547	0.255324	0.255324	0.255017	0.255017	0.254914	0.254914	0.254739	0.254739	0.254172	0.254172	0.253623	0.253623	0.253206	0.253206	0.252973	0.252973	0.252847	0.252847	0.252582	0.252582	0.252608	0.253011	0.253011	0.25335	0.25335	0.253373	0.253373
211	6	0.251765	0.251765	0.253118	0.253118	0.254256	0.254256	0.254157	0.254157	0.253435	0.253435	0.253396	0.253396	0.254274	0.254274	0.254717	0.254717	0.253829	0.252631	0.252631	0.252695	0.252695	0.25368	0.25368	0.253992	0.253992	0.25311	0.25311	0.251831	0.251831	0.251246	0.251246	0.25138	0.25138	0.250988	0.250988	0.249964	0.249964	0.249161	0.249161	0.249099	0.249099	0.249603	0.249969	0.249969	0.249883	0.249883	0.249827	0.249827
212	8	0.360901	0.360901	0.360983	0.360983	0.360953	0.360953	0.360778	0.360778	0.360669	0.360669	0.360194	0.360194	0.359431	0.359431	0.358318	0.358318	0.357004	0.355926	0.355926	0.355292	0.355292	0.354541	0.354541	0.353331	0.353331	0.352147	0.352147	0.351086	0.351086	0.349603	0.349603	0.348462	0.348462	0.347668	0.347668	0.346988	0.346988	0.346629	0.346629	0.346043	0.346043	0.345578	0.346088	0.346088	0.346944	0.346944	0.347425	0.347425
213	11	0.3523	0.3523	0.352675	0.352675	0.352864	0.352864	0.353156	0.353156	0.35305	0.35305	0.35275	0.35275	0.352594	0.352594	0.352254	0.352254	0.35157	0.351194	0.351194	0.350864	0.350864	0.350294	0.350294	0.349639	0.349639	0.349276	0.349276	0.348871	0.348871	0.348302	0.348302	0.347899	0.347899	0.347303	0.347303	0.34693	0.34693	0.346997	0.346997	0.346788	0.346788	0.346979	0.347774	0.347774	0.348536	0.348536	0.348845	0.348845
214	6	0.208651	0.208651	0.20916	0.20916	0.21002	0.21002	0.20989	0.20989	0.210679	0.210679	0.209875	0.209875	0.209338	0.209338	0.209812	0.209812	0.209213	0.209725	0.209725	0.209516	0.209516	0.208891	0.208891	0.209627	0.209627	0.209281	0.209281	0.209635	0.209635	0.209782	0.209782	0.208885	0.208885	0.209385	0.209385	0.209054	0.209054	0.208709	0.208709	0.209468	0.209468	0.208997	0.209413	0.209413	0.209572	0.209572	0.20886	0.20886
215	3	0.374781	0.374781	0.375574	0.375574	0.376152	0.376152	0.376457	0.376457	0.376701	0.376701	0.376728	0.376728	0.376509	0.376509	0.376383	0.376383	0.376159	0.375847	0.375847	0.375508	0.375508	0.375319	0.375319	0.375137	0.375137	0.375002	0.375002	0.374935	0.374935	0.374913	0.374913	0.374765	0.374765	0.374817	0.374817	0.375081	0.375081	0.37544	0.37544	0.376029	0.376029	0.376891	0.377692	0.377692	0.378505	0.378505	0.379255	0.379255
216	4	0.396473	0.396473	0.393465	0.393465	0.391326	0.391326	0.390066	0.390066	0.388742	0.388742	0.388411	0.388411	0.387859	0.387859	0.388069	0.388069	0.388481	0.388755	0.388755	0.38983	0.38983	0.390215	0.390215	0.390689	0.390689	0.390321	0.390321	0.389123	0.389123	0.387613	0.387613	0.385253	0.385253	0.383734	0.383734	0.382409	0.382409	0.381682	0.381682	0.381994	0.381994	0.382048	0.383441	0.383441	0.384791	0.384791	0.386179	0.386179
217	7	0.350292	0.350292	0.35106	0.35106	0.352894	0.352894	0.355165	0.355165	0.356319	0.356319	0.355976	0.355976	0.355586	0.355586	0.356163	0.356163	0.35703	0.356942	0.356942	0.355991	0.355991	0.355314	0.355314	0.355633	0.355633	0.356221	0.356221	0.35575	0.35575	0.354032	0.354032	0.352645	0.352645	0.352917	0.352917	0.353784	0.353784	0.353829	0.353829	0.352848	0.352848	0.352491	0.35418	0.35418	0.356465	0.356465	0.357352	0.357352
218	6	0.276479	0.276479	0.277623	0.277623	0.278312	0.278312	0.279841	0.279841	0.282199	0.282199	0.282867	0.282867	0.283248	0.283248	0.284952	0.284952	0.285989	0.28608	0.28608	0.286243	0.286243	0.287696	0.287696	0.287942	0.287942	0.286696	0.286696	0.286351	0.286351	0.285774	0.285774	0.284449	0.284449	0.282811	0.282811	0.282358	0.282358	0.283074	0.283074	0.282123	0.282123	0.28161	0.282779	0.282779	0.28377	0.28377	0.283887	0.283887
219	2	0.266181	0.266181	0.265849	0.265849	0.267568	0.267568	0.267697	0.267697	0.267515	0.267515	0.268034	0.268034	0.268602	0.268602	0.267706	0.267706	0.267978	0.26862	0.26862	0.268081	0.268081	0.268144	0.268144	0.269097	0.269097	0.267884	0.267884	0.267481	0.267481	0.26722	0.26722	0.266049	0.266049	0.265083	0.265083	0.265126	0.265126	0.265125	0.265125	0.264561	0.264561	0.265324	0.265649	0.265649	0.265179	0.265179	0.266081	0.266081
220	8	0.446137	0.446137	0.445121	0.445121	0.444389	0.444389	0.443672	0.443672	0.442881	0.442881	0.441728	0.441728	0.440584	0.440584	0.439441	0.439441	0.438	0.436217	0.436217	0.434721	0.434721	0.43358	0.43358	0.432105	0.432105	0.430307	0.430307	0.428142	0.428142	0.42577	0.42577	0.42398	0.42398	0.422902	0.422902	0.422024	0.422024	0.420936	0.420936	0.419578	0.419578	0.418933	0.419546	0.419546	0.420544	0.420544	0.420857	0.420857
221	9	0.425334	0.425334	0.427217	0.427217	0.42837	0.42837	0.429966	0.429966	0.432051	0.432051	0.433263	0.433263	0.434548	0.434548	0.435295	0.435295	0.435075	0.435401	0.435401	0.435462	0.435462	0.435448	0.435448	0.434873	0.434873	0.434019	0.434019	0.433506	0.433506	0.432626	0.432626	0.431574	0.431574	0.431164	0.431164	0.430949	0.430949	0.430825	0.430825	0.43053	0.43053	0.430421	0.431592	0.431592	0.432962	0.432962	0.4333	0.4333
222	8	0.447781	0.447781	0.445614	0.445614	0.443458	0.443458	0.441175	0.441175	0.438677	0.438677	0.436095	0.436095	0.433978	0.433978	0.432177	0.432177	0.430119	0.428036	0.428036	0.426519	0.426519	0.426012	0.426012	0.425753	0.425753	0.42528	0.42528	0.424767	0.424767	0.4241	0.4241	0.424076	0.424076	0.424837	0.424837	0.425537	0.425537	0.426007	0.426007	0.425915	0.425915	0.425973	0.427565	0.427565	0.429821	0.429821	0.431356	0.431356
223	3	0.280775	0.280775	0.279145	0.279145	0.278256	0.278256	0.276994	0.276994	0.27595	0.27595	0.275502	0.275502	0.274612	0.274612	0.272995	0.272995	0.272025	0.271519	0.271519	0.270555	0.270555	0.269792	0.269792	0.269537	0.269537	0.268961	0.268961	0.2681	0.2681	0.267616	0.267616	0.267484	0.267484	0.266969	0.266969	0.266649	0.266649	0.266965	0.266965	0.266782	0.266782	0.266418	0.266924	0.266924	0.267685	0.267685	0.267997	0.267997
224	2	0.439103	0.439103	0.441014	0.441014	0.442364	0.442364	0.442821	0.442821	0.443294	0.443294	0.443899	0.443899	0.444298	0.444298	0.443303	0.443303	0.441794	0.441024	0.441024	0.441059	0.441059	0.440642	0.440642	0.439359	0.439359	0.438203	0.438203	0.437502	0.437502	0.436432	0.436432	0.435044	0.435044	0.43358	0.43358	0.433045	0.433045	0.43331	0.43331	0.432921	0.432921	0.4325	0.433023	0.433023	0.434328	0.434328	0.435653	0.435653
225	9	0.42654	0.42654	0.426735	0.426735	0.427087	0.427087	0.427556	0.427556	0.428129	0.428129	0.42871	0.42871	0.428662	0.428662	0.428309	0.428309	0.427795	0.427044	0.427044	0.426907	0.426907	0.426603	0.426603	0.425815	0.425815	0.425424	0.425424	0.424609	0.424609	0.423836	0.423836	0.423017	0.423017	0.422438	0.422438	0.422367	0.422367	0.422126	0.422126	0.421927	0.421927	0.421799	0.422714	0.422714	0.423757	0.423757	0.424134	0.424134
226	8	0.461981	0.461981	0.462481	0.462481	0.462522	0.462522	0.462719	0.462719	0.46306	0.46306	0.462759	0.462759	0.461733	0.461733	0.460188	0.460188	0.458821	0.457873	0.457873	0.456969	0.456969	0.455615	0.455615	0.454158	0.454158	0.453319	0.453319	0.452351	0.452351	0.450775	0.450775	0.449471	0.449471	0.448566	0.448566	0.448274	0.448274	0.4481	0.4481	0.447313	0.447313	0.447132	0.447987	0.447987	0.448987	0.448987	0.449428	0.449428
227	3	0.535773	0.535773	0.537286	0.537286	0.538166	0.538166	0.538191	0.538191	0.53823	0.53823	0.538161	0.538161	0.538082	0.538082	0.537268	0.537268	0.535912	0.534735	0.534735	0.534467	0.534467	0.534418	0.534418	0.533569	0.533569	0.532421	0.532421	0.531695	0.531695	0.530788	0.530788	0.530247	0.530247	0.529808	0.529808	0.529442	0.529442	0.529314	0.529314	0.528855	0.528855	0.528994	0.530331	0.530331	0.531754	0.531754	0.532759	0.532759
228	5	0.231762	0.231762	0.232719	0.232719	0.233179	0.233179	0.232992	0.232992	0.233195	0.233195	0.234085	0.234085	0.235031	0.235031	0.235367	0.235367	0.235353	0.236028	0.236028	0.237184	0.237184	0.237654	0.237654	0.237329	0.237329	0.236972	0.236972	0.23666	0.23666	0.235755	0.235755	0.23398	0.23398	0.232097	0.232097	0.231165	0.231165	0.231011	0.231011	0.230752	0.230752	0.230335	0.230415	0.230415	0.231329	0.231329	0.232104	0.232104
229	6	0.245865	0.245865	0.245822	0.245822	0.244615	0.244615	0.244155	0.244155	0.244469	0.244469	0.244388	0.244388	0.242713	0.242713	0.242154	0.242154	0.242314	0.241858	0.241858	0.24034	0.24034	0.240354	0.240354	0.24085	0.24085	0.24051	0.24051	0.239441	0.239441	0.239366	0.239366	0.239544	0.239544	0.239184	0.239184	0.238448	0.238448	0.238407	0.238407	0.239336	0.239336	0.239782	0.239247	0.239247	0.239312	0.239312	0.240823	0.240823
230	6	0.391817	0.391817	0.391133	0.391133	0.387996	0.387996	0.383393	0.383393	0.379753	0.379753	0.376583	0.376583	0.372412	0.372412	0.36798	0.36798	0.3653	0.363996	0.363996	0.361959	0.361959	0.359716	0.359716	0.358786	0.358786	0.358996	0.358996	0.358797	0.358797	0.357866	0.357866	0.358219	0.358219	0.359908	0.359908	0.360387	0.360387	0.359398	0.359398	0.358578	0.358578	0.35893	0.359255	0.359255	0.358815	0.358815	0.359017	0.359017
231	3	0.389564	0.389564	0.389451	0.389451	0.388334	0.388334	0.387261	0.387261	0.386834	0.386834	0.38598	0.38598	0.384201	0.384201	0.383105	0.383105	0.382841	0.382046	0.382046	0.380536	0.380536	0.380172	0.380172	0.380539	0.380539	0.380132	0.380132	0.379164	0.379164	0.378916	0.378916	0.379105	0.379105	0.37853	0.37853	0.377835	0.377835	0.378506	0.378506	0.379535	0.379535	0.379708	0.380022	0.380022	0.381514	0.381514	0.382846	0.382846
232	6	0.371454	0.371454	0.369813	0.369813	0.368576	0.368576	0.367391	0.367391	0.3666	0.3666	0.364867	0.364867	0.363052	0.363052	0.360901	0.360901	0.359578	0.358311	0.358311	0.357285	0.357285	0.355747	0.355747	0.354746	0.354746	0.353795	0.353795	0.353023	0.353023	0.351869	0.351869	0.35053	0.35053	0.349252	0.349252	0.348201	0.348201	0.347393	0.347393	0.346712	0.346712	0.346236	0.345808	0.345808	0.345799	0.345799	0.345648	0.345648
233	1	0.336938	0.336938	0.337186	0.337186	0.337088	0.337088	0.337993	0.337993	0.33833	0.33833	0.337465	0.337465	0.337274	0.337274	0.337491	0.337491	0.336492	0.335862	0.335862	0.336363	0.336363	0.336211	0.336211	0.33576	0.33576	0.336183	0.336183	0.336007	0.336007	0.334924	0.334924	0.334396	0.334396	0.334414	0.334414	0.33364	0.33364	0.333381	0.333381	0.334195	0.334195	0.334489	0.334721	0.334721	0.336203	0.336203	0.337505	0.337505
234	3	0.4324	0.4324	0.433603	0.433603	0.434611	0.434611	0.435334	0.435334	0.436274	0.436274	0.437112	0.437112	0.437749	0.437749	0.438466	0.438466	0.439287	0.44035	0.44035	0.441538	0.441538	0.44269	0.44269	0.443481	0.443481	0.443736	0.443736	0.443389	0.443389	0.442631	0.442631	0.441542	0.441542	0.44041	0.44041	0.439427	0.439427	0.438754	0.438754	0.438464	0.438464	0.438497	0.438603	0.438603	0.439146	0.439146	0.439991	0.439991
235	1	0.283086	0.283086	0.284145	0.284145	0.285537	0.285537	0.286357	0.286357	0.286574	0.286574	0.286861	0.286861	0.287245	0.287245	0.286875	0.286875	0.285888	0.285562	0.285562	0.28619	0.28619	0.286293	0.286293	0.285547	0.285547	0.285082	0.285082	0.285226	0.285226	0.284865	0.284865	0.283638	0.283638	0.282789	0.282789	0.283064	0.283064	0.283408	0.283408	0.282921	0.282921	0.282792	0.284	0.284	0.285348	0.285348	0.285601	0.285601
236	8	0.380958	0.380958	0.378065	0.378065	0.376783	0.376783	0.375442	0.375442	0.374388	0.374388	0.373146	0.373146	0.372059	0.372059	0.371075	0.371075	0.370829	0.370506	0.370506	0.371228	0.371228	0.371433	0.371433	0.371896	0.371896	0.371696	0.371696	0.370654	0.370654	0.369273	0.369273	0.367532	0.367532	0.365788	0.365788	0.364463	0.364463	0.363243	0.363243	0.362907	0.362907	0.363243	0.363684	0.363684	0.364959	0.364959	0.366111	0.366111
237	10	0.383558	0.383558	0.38299	0.38299	0.382004	0.382004	0.381432	0.381432	0.381639	0.381639	0.382318	0.382318	0.38256	0.38256	0.382322	0.382322	0.381494	0.380814	0.380814	0.380852	0.380852	0.381874	0.381874	0.382965	0.382965	0.383219	0.383219	0.382279	0.382279	0.380878	0.380878	0.379783	0.379783	0.37947	0.37947	0.379794	0.379794	0.380467	0.380467	0.380558	0.380558	0.380179	0.380397	0.380397	0.381161	0.381161	0.382205	0.382205
238	5	0.426529	0.426529	0.426525	0.426525	0.426075	0.426075	0.42544	0.42544	0.425278	0.425278	0.425645	0.425645	0.425923	0.425923	0.426024	0.426024	0.425759	0.425741	0.425741	0.426222	0.426222	0.426764	0.426764	0.426338	0.426338	0.425131	0.425131	0.423525	0.423525	0.421401	0.421401	0.419286	0.419286	0.417275	0.417275	0.415689	0.415689	0.415258	0.415258	0.415129	0.415129	0.415533	0.416519	0.416519	0.41754	0.41754	0.418435	0.418435
239	2	0.352135	0.352135	0.35215	0.35215	0.35328	0.35328	0.354314	0.354314	0.353959	0.353959	0.354122	0.354122	0.354474	0.354474	0.352911	0.352911	0.351655	0.351032	0.351032	0.349292	0.349292	0.347568	0.347568	0.346761	0.346761	0.345251	0.345251	0.343224	0.343224	0.342101	0.342101	0.340862	0.340862	0.339001	0.339001	0.338379	0.338379	0.338267	0.338267	0.337429	0.337429	0.337215	0.337972	0.337972	0.337981	0.337981	0.337845	0.337845
240	3	0.379878	0.379878	0.380177	0.380177	0.38127	0.38127	0.383139	0.383139	0.384131	0.384131	0.384049	0.384049	0.383879	0.383879	0.384643	0.384643	0.385118	0.384662	0.384662	0.3839	0.3839	0.384034	0.384034	0.384603	0.384603	0.384437	0.384437	0.383461	0.383461	0.382386	0.382386	0.382395	0.382395	0.382709	0.382709	0.382362	0.382362	0.382068	0.382068	0.38232	0.38232	0.383679	0.385031	0.385031	0.385663	0.385663	0.386096	0.386096
241	2	0.286084	0.286084	0.286003	0.286003	0.285524	0.285524	0.28438	0.28438	0.283692	0.283692	0.283567	0.283567	0.283314	0.283314	0.282198	0.282198	0.280911	0.280248	0.280248	0.280157	0.280157	0.279681	0.279681	0.278673	0.278673	0.27781	0.27781	0.277475	0.277475	0.277028	0.277028	0.27606	0.27606	0.274951	0.274951	0.274539	0.274539	0.274803	0.274803	0.274787	0.274787	0.27439	0.27451	0.27451	0.275508	0.275508	0.276479	0.276479
242	3	0.286835	0.286835	0.287082	0.287082	0.287126	0.287126	0.28717	0.28717	0.287287	0.287287	0.287324	0.287324	0.28698	0.28698	0.286746	0.286746	0.286536	0.286403	0.286403	0.286293	0.286293	0.286151	0.286151	0.286025	0.286025	0.285802	0.285802	0.285676	0.285676	0.285507	0.285507	0.285148	0.285148	0.284943	0.284943	0.284789	0.284789	0.284818	0.284818	0.284806	0.284806	0.284949	0.285146	0.285146	0.285451	0.285451	0.285911	0.285911
243	5	0.391383	0.391383	0.390876	0.390876	0.390252	0.390252	0.389582	0.389582	0.389365	0.389365	0.389633	0.389633	0.389946	0.389946	0.390017	0.390017	0.389715	0.389873	0.389873	0.390562	0.390562	0.391509	0.391509	0.391454	0.391454	0.390644	0.390644	0.389158	0.389158	0.387312	0.387312	0.385524	0.385524	0.383811	0.383811	0.382656	0.382656	0.382419	0.382419	0.382607	0.382607	0.383277	0.384146	0.384146	0.385133	0.385133	0.38608	0.38608
244	11	0.449788	0.449788	0.448443	0.448443	0.447218	0.447218	0.445709	0.445709	0.443938	0.443938	0.44183	0.44183	0.43947	0.43947	0.436518	0.436518	0.433172	0.430309	0.430309	0.428199	0.428199	0.426315	0.426315	0.423807	0.423807	0.421019	0.421019	0.41859	0.41859	0.416332	0.416332	0.414242	0.414242	0.412298	0.412298	0.410441	0.410441	0.409172	0.409172	0.408199	0.408199	0.407617	0.407563	0.407563	0.407824	0.407824	0.408245	0.408245
245	6	0.368899	0.368899	0.367304	0.367304	0.365943	0.365943	0.364695	0.364695	0.363735	0.363735	0.362035	0.362035	0.360111	0.360111	0.358095	0.358095	0.356856	0.35574	0.35574	0.354347	0.354347	0.35294	0.35294	0.351654	0.351654	0.350932	0.350932	0.350031	0.350031	0.34894	0.34894	0.347443	0.347443	0.34612	0.34612	0.345181	0.345181	0.344337	0.344337	0.343727	0.343727	0.342824	0.342285	0.342285	0.341792	0.341792	0.341343	0.341343
246	7	0.45395	0.45395	0.455512	0.455512	0.457425	0.457425	0.458336	0.458336	0.458214	0.458214	0.457842	0.457842	0.458218	0.458218	0.458404	0.458404	0.457469	0.456055	0.456055	0.455887	0.455887	0.456401	0.456401	0.456238	0.456238	0.454644	0.454644	0.452963	0.452963	0.45196	0.45196	0.451281	0.451281	0.449914	0.449914	0.44802	0.44802	0.447199	0.447199	0.44778	0.44778	0.448595	0.448715	0.448715	0.44884	0.44884	0.44993	0.44993
247	11	0.350014	0.350014	0.350325	0.350325	0.350356	0.350356	0.350008	0.350008	0.349584	0.349584	0.348946	0.348946	0.347899	0.347899	0.346374	0.346374	0.344385	0.342625	0.342625	0.341372	0.341372	0.340384	0.340384	0.338784	0.338784	0.336931	0.336931	0.335407	0.335407	0.333995	0.333995	0.332668	0.332668	0.331315	0.331315	0.329968	0.329968	0.329355	0.329355	0.329075	0.329075	0.328917	0.329101	0.329101	0.329622	0.329622	0.33041	0.33041
248	8	0.390183	0.390183	0.390581	0.390581	0.391615	0.391615	0.392628	0.392628	0.3934	0.3934	0.393917	0.393917	0.394659	0.394659	0.395479	0.395479	0.396287	0.396951	0.396951	0.397934	0.397934	0.399078	0.399078	0.399916	0.399916	0.399702	0.399702	0.398418	0.398418	0.396385	0.396385	0.394429	0.394429	0.392802	0.392802	0.391166	0.391166	0.389345	0.389345	0.387384	0.387384	0.386405	0.386854	0.386854	0.387842	0.387842	0.388317	0.388317
249	2	0.467737	0.467737	0.465338	0.465338	0.465042	0.465042	0.465069	0.465069	0.46379	0.46379	0.463261	0.463261	0.463536	0.463536	0.46288	0.46288	0.463414	0.465739	0.465739	0.467451	0.467451	0.468927	0.468927	0.470978	0.470978	0.471392	0.471392	0.470079	0.470079	0.468496	0.468496	0.466117	0.466117	0.462441	0.462441	0.459748	0.459748	0.457836	0.457836	0.455422	0.455422	0.454682	0.455524	0.455524	0.455897	0.455897	0.45679	0.45679
250	9	0.27221	0.27221	0.272273	0.272273	0.272759	0.272759	0.273029	0.273029	0.273006	0.273006	0.273362	0.273362	0.273469	0.273469	0.273061	0.273061	0.273017	0.272981	0.272981	0.272723	0.272723	0.272961	0.272961	0.273087	0.273087	0.272562	0.272562	0.27209	0.27209	0.271529	0.271529	0.270742	0.270742	0.270195	0.270195	0.269976	0.269976	0.269664	0.269664	0.26921	0.26921	0.269219	0.269555	0.269555	0.270006	0.270006	0.270558	0.270558
251	3	0.389095	0.389095	0.389469	0.389469	0.389231	0.389231	0.38883	0.38883	0.388812	0.388812	0.38834	0.38834	0.387675	0.387675	0.387577	0.387577	0.386214	0.38582	0.38582	0.385281	0.385281	0.384814	0.384814	0.384617	0.384617	0.384086	0.384086	0.383506	0.383506	0.383256	0.383256	0.382345	0.382345	0.382007	0.382007	0.381999	0.381999	0.381695	0.381695	0.381808	0.381808	0.381693	0.381945	0.381945	0.382928	0.382928	0.383213	0.383213
252	6	0.253961	0.253961	0.254628	0.254628	0.254481	0.254481	0.254535	0.254535	0.255255	0.255255	0.255427	0.255427	0.254398	0.254398	0.253865	0.253865	0.254359	0.254102	0.254102	0.253133	0.253133	0.253182	0.253182	0.253757	0.253757	0.253524	0.253524	0.252445	0.252445	0.2519	0.2519	0.252266	0.252266	0.251744	0.251744	0.250432	0.250432	0.250611	0.250611	0.251751	0.251751	0.251992	0.251935	0.251935	0.252898	0.252898	0.254492	0.254492
253	10	0.251804	0.251804	0.251852	0.251852	0.252037	0.252037	0.25289	0.25289	0.253689	0.253689	0.254815	0.254815	0.256102	0.256102	0.256478	0.256478	0.255448	0.25471	0.25471	0.254919	0.254919	0.255364	0.255364	0.255357	0.255357	0.255385	0.255385	0.254634	0.254634	0.25289	0.25289	0.251708	0.251708	0.251847	0.251847	0.252416	0.252416	0.252858	0.252858	0.25302	0.25302	0.253073	0.25321	0.25321	0.253857	0.253857	0.255473	0.255473
254	9	0.323029	0.323029	0.322963	0.322963	0.323244	0.323244	0.323661	0.323661	0.324047	0.324047	0.324605	0.324605	0.324657	0.324657	0.324794	0.324794	0.324597	0.324334	0.324334	0.324803	0.324803	0.325088	0.325088	0.32496	0.32496	0.324894	0.324894	0.3243	0.3243	0.323429	0.323429	0.322544	0.322544	0.321861	0.321861	0.321745	0.321745	0.321567	0.321567	0.321359	0.321359	0.32158	0.322551	0.322551	0.323778	0.323778	0.324141	0.324141
255	4	0.27315	0.27315	0.2725	0.2725	0.271204	0.271204	0.270362	0.270362	0.270032	0.270032	0.269182	0.269182	0.267734	0.267734	0.266902	0.266902	0.26646	0.265574	0.265574	0.264548	0.264548	0.264468	0.264468	0.264706	0.264706	0.263939	0.263939	0.262521	0.262521	0.261638	0.261638	0.261319	0.261319	0.26049	0.26049	0.259291	0.259291	0.259192	0.259192	0.259854	0.259854	0.260019	0.259998	0.259998	0.260794	0.260794	0.261984	0.261984
256	7	0.372447	0.372447	0.372618	0.372618	0.373596	0.373596	0.373934	0.373934	0.373422	0.373422	0.372752	0.372752	0.372904	0.372904	0.373126	0.373126	0.372259	0.370843	0.370843	0.370356	0.370356	0.370742	0.370742	0.370478	0.370478	0.368736	0.368736	0.366938	0.366938	0.366072	0.366072	0.365739	0.365739	0.364607	0.364607	0.362963	0.362963	0.362413	0.362413	0.363106	0.363106	0.36386	0.363831	0.363831	0.363758	0.363758	0.364746	0.364746
257	1	0.332373	0.332373	0.333588	0.333588	0.335111	0.335111	0.336049	0.336049	0.336424	0.336424	0.336866	0.336866	0.337585	0.337585	0.337672	0.337672	0.337238	0.337474	0.337474	0.338653	0.338653	0.339189	0.339189	0.33866	0.33866	0.338295	0.338295	0.338532	0.338532	0.33796	0.33796	0.336188	0.336188	0.334753	0.334753	0.334423	0.334423	0.334153	0.334153	0.333016	0.333016	0.332556	0.333835	0.333835	0.335291	0.335291	0.335452	0.335452
258	3	0.315691	0.315691	0.315873	0.315873	0.315909	0.315909	0.315724	0.315724	0.315518	0.315518	0.31518	0.31518	0.314718	0.314718	0.314091	0.314091	0.313445	0.312961	0.312961	0.312721	0.312721	0.312469	0.312469	0.311952	0.311952	0.311417	0.311417	0.310877	0.310877	0.310116	0.310116	0.309315	0.309315	0.30872	0.30872	0.308282	0.308282	0.30793	0.30793	0.307524	0.307524	0.30731	0.307167	0.307167	0.307155	0.307155	0.3072	0.3072
259	4	0.290668	0.290668	0.289527	0.289527	0.288309	0.288309	0.287832	0.287832	0.287443	0.287443	0.287058	0.287058	0.286905	0.286905	0.286826	0.286826	0.286652	0.287153	0.287153	0.287964	0.287964	0.288354	0.288354	0.288496	0.288496	0.288131	0.288131	0.287269	0.287269	0.286046	0.286046	0.284546	0.284546	0.28327	0.28327	0.282541	0.282541	0.282608	0.282608	0.28259	0.28259	0.282836	0.283737	0.283737	0.284601	0.284601	0.28554	0.28554
260	4	0.318118	0.318118	0.315257	0.315257	0.313099	0.313099	0.311588	0.311588	0.310245	0.310245	0.309187	0.309187	0.308698	0.308698	0.308401	0.308401	0.308213	0.308524	0.308524	0.308717	0.308717	0.30852	0.30852	0.30839	0.30839	0.308006	0.308006	0.306907	0.306907	0.305623	0.305623	0.303955	0.303955	0.302394	0.302394	0.301431	0.301431	0.301216	0.301216	0.301509	0.301509	0.302204	0.30305	0.30305	0.303868	0.303868	0.30499	0.30499
261	4	0.358515	0.358515	0.357279	0.357279	0.355886	0.355886	0.354877	0.354877	0.354493	0.354493	0.354194	0.354194	0.353662	0.353662	0.353009	0.353009	0.352962	0.35378	0.35378	0.354633	0.354633	0.354993	0.354993	0.354633	0.354633	0.354608	0.354608	0.354312	0.354312	0.353146	0.353146	0.351314	0.351314	0.349344	0.349344	0.348307	0.348307	0.347849	0.347849	0.346998	0.346998	0.346323	0.346541	0.346541	0.347948	0.347948	0.349384	0.349384
262	7	0.420085	0.420085	0.420835	0.420835	0.42238	0.42238	0.422989	0.422989	0.422439	0.422439	0.421824	0.421824	0.422153	0.422153	0.422481	0.422481	0.42178	0.420567	0.420567	0.42041	0.42041	0.42095	0.42095	0.420831	0.420831	0.419068	0.419068	0.417028	0.417028	0.41587	0.41587	0.415029	0.415029	0.413436	0.413436	0.411394	0.411394	0.410446	0.410446	0.411094	0.411094	0.411864	0.411613	0.411613	0.411462	0.411462	0.412556	0.412556
263	6	0.355153	0.355153	0.35721	0.35721	0.35898	0.35898	0.359271	0.359271	0.358871	0.358871	0.359047	0.359047	0.359996	0.359996	0.360541	0.360541	0.359776	0.358676	0.358676	0.358825	0.358825	0.360096	0.360096	0.360551	0.360551	0.359568	0.359568	0.35829	0.35829	0.357613	0.357613	0.357556	0.357556	0.357168	0.357168	0.356312	0.356312	0.355775	0.355775	0.355918	0.355918	0.356609	0.357254	0.357254	0.357549	0.357549	0.358027	0.358027
264	5	0.31783	0.31783	0.319147	0.319147	0.320337	0.320337	0.320564	0.320564	0.319999	0.319999	0.319032	0.319032	0.318823	0.318823	0.320012	0.320012	0.322105	0.324315	0.324315	0.325715	0.325715	0.325917	0.325917	0.325418	0.325418	0.324919	0.324919	0.324581	0.324581	0.324079	0.324079	0.323039	0.323039	0.320953	0.320953	0.318284	0.318284	0.315963	0.315963	0.314469	0.314469	0.314715	0.316181	0.316181	0.31759	0.31759	0.318042	0.318042
265	10	0.3198	0.3198	0.318258	0.318258	0.317208	0.317208	0.317417	0.317417	0.317873	0.317873	0.317313	0.317313	0.315973	0.315973	0.314904	0.314904	0.314201	0.313369	0.313369	0.311989	0.311989	0.310636	0.310636	0.309871	0.309871	0.30961	0.30961	0.308684	0.308684	0.306546	0.306546	0.304407	0.304407	0.303649	0.303649	0.303815	0.303815	0.303762	0.303762	0.3028	0.3028	0.301865	0.302268	0.302268	0.303546	0.303546	0.304334	0.304334
266	7	0.297462	0.297462	0.297591	0.297591	0.29844	0.29844	0.300137	0.300137	0.300611	0.300611	0.300056	0.300056	0.299143	0.299143	0.299577	0.299577	0.30015	0.300154	0.300154	0.298954	0.298954	0.298449	0.298449	0.298778	0.298778	0.299873	0.299873	0.299634	0.299634	0.298171	0.298171	0.297057	0.297057	0.297539	0.297539	0.298533	0.298533	0.298534	0.298534	0.297183	0.297183	0.296568	0.298202	0.298202	0.300045	0.300045	0.300397	0.300397
267	6	0.370176	0.370176	0.370746	0.370746	0.371622	0.371622	0.372525	0.372525	0.37371	0.37371	0.373919	0.373919	0.373805	0.373805	0.373411	0.373411	0.373399	0.373265	0.373265	0.373294	0.373294	0.37271	0.37271	0.372021	0.372021	0.371314	0.371314	0.37089	0.37089	0.369749	0.369749	0.368669	0.368669	0.367723	0.367723	0.367351	0.367351	0.367396	0.367396	0.366897	0.366897	0.366383	0.366591	0.366591	0.367308	0.367308	0.367658	0.367658
268	4	0.31552	0.31552	0.313173	0.313173	0.311515	0.311515	0.310531	0.310531	0.309589	0.309589	0.309561	0.309561	0.309377	0.309377	0.310056	0.310056	0.311128	0.311998	0.311998	0.313656	0.313656	0.314545	0.314545	0.315445	0.315445	0.315165	0.315165	0.313731	0.313731	0.311726	0.311726	0.308903	0.308903	0.306939	0.306939	0.305232	0.305232	0.304079	0.304079	0.304005	0.304005	0.303671	0.304499	0.304499	0.30528	0.30528	0.306202	0.306202
269	6	0.303715	0.303715	0.301972	0.301972	0.300633	0.300633	0.299228	0.299228	0.297555	0.297555	0.295524	0.295524	0.293368	0.293368	0.291625	0.291625	0.289979	0.288259	0.288259	0.286698	0.286698	0.285414	0.285414	0.284406	0.284406	0.283501	0.283501	0.282807	0.282807	0.281908	0.281908	0.281006	0.281006	0.280361	0.280361	0.27962	0.27962	0.27919	0.27919	0.278508	0.278508	0.27796	0.277921	0.277921	0.277978	0.277978	0.277792	0.277792
270	1	0.322479	0.322479	0.322776	0.322776	0.32268	0.32268	0.323518	0.323518	0.323746	0.323746	0.322886	0.322886	0.322842	0.322842	0.323059	0.323059	0.321963	0.321333	0.321333	0.321862	0.321862	0.321698	0.321698	0.321099	0.321099	0.32149	0.32149	0.32139	0.32139	0.320402	0.320402	0.32004	0.32004	0.320181	0.320181	0.319439	0.319439	0.319181	0.319181	0.319863	0.319863	0.320059	0.320233	0.320233	0.321567	0.321567	0.322666	0.322666
271	5	0.319168	0.319168	0.319894	0.319894	0.319451	0.319451	0.318442	0.318442	0.318581	0.318581	0.319219	0.319219	0.319303	0.319303	0.319066	0.319066	0.31836	0.318217	0.318217	0.319292	0.319292	0.320293	0.320293	0.319963	0.319963	0.319271	0.319271	0.318345	0.318345	0.316416	0.316416	0.314298	0.314298	0.312781	0.312781	0.311965	0.311965	0.312152	0.312152	0.312205	0.312205	0.311787	0.312401	0.312401	0.314101	0.314101	0.315176	0.315176
272	10	0.362372	0.362372	0.362715	0.362715	0.36344	0.36344	0.363806	0.363806	0.363611	0.363611	0.362929	0.362929	0.362436	0.362436	0.362351	0.362351	0.362498	0.362482	0.362482	0.36186	0.36186	0.361225	0.361225	0.361735	0.361735	0.362343	0.362343	0.361975	0.361975	0.360616	0.360616	0.358655	0.358655	0.35747	0.35747	0.3574	0.3574	0.358002	0.358002	0.358484	0.358484	0.358365	0.358125	0.358125	0.358768	0.358768	0.360148	0.360148
273	4	0.284725	0.284725	0.284364	0.284364	0.284058	0.284058	0.283113	0.283113	0.282637	0.282637	0.282987	0.282987	0.283008	0.283008	0.282443	0.282443	0.282483	0.28331	0.28331	0.283748	0.283748	0.283765	0.283765	0.283864	0.283864	0.283772	0.283772	0.282608	0.282608	0.280962	0.280962	0.279944	0.279944	0.278809	0.278809	0.277504	0.277504	0.276963	0.276963	0.276679	0.276679	0.276527	0.277242	0.277242	0.27848	0.27848	0.27936	0.27936
274	2	0.256773	0.256773	0.256986	0.256986	0.258168	0.258168	0.259226	0.259226	0.259069	0.259069	0.259585	0.259585	0.260487	0.260487	0.259844	0.259844	0.259497	0.259983	0.259983	0.259382	0.259382	0.258721	0.258721	0.258945	0.258945	0.258439	0.258439	0.257395	0.257395	0.257113	0.257113	0.256721	0.256721	0.255541	0.255541	0.255365	0.255365	0.25569	0.25569	0.255019	0.255019	0.255026	0.255967	0.255967	0.25594	0.25594	0.255716	0.255716
275	6	0.604655	0.604655	0.602831	0.602831	0.601195	0.601195	0.598241	0.598241	0.596671	0.596671	0.59378	0.59378	0.591142	0.591142	0.587122	0.587122	0.584242	0.580447	0.580447	0.577715	0.577715	0.574165	0.574165	0.571373	0.571373	0.567752	0.567752	0.564529	0.564529	0.560432	0.560432	0.557021	0.557021	0.554183	0.554183	0.551661	0.551661	0.549039	0.549039	0.546652	0.546652	0.545048	0.543996	0.543996	0.543127	0.543127	0.541744	0.541744
276	9	0.458942	0.458942	0.459218	0.459218	0.45993	0.45993	0.460442	0.460442	0.460467	0.460467	0.460584	0.460584	0.460238	0.460238	0.459276	0.459276	0.458607	0.458185	0.458185	0.457739	0.457739	0.457649	0.457649	0.456938	0.456938	0.455774	0.455774	0.454809	0.454809	0.453612	0.453612	0.452263	0.452263	0.45117	0.45117	0.450519	0.450519	0.44991	0.44991	0.448989	0.448989	0.448882	0.449647	0.449647	0.450375	0.450375	0.450838	0.450838
277	6	0.238716	0.238716	0.238787	0.238787	0.239041	0.239041	0.239231	0.239231	0.239385	0.239385	0.238678	0.238678	0.238	0.238	0.237784	0.237784	0.237424	0.236969	0.236969	0.236686	0.236686	0.235997	0.235997	0.235789	0.235789	0.235941	0.235941	0.235655	0.235655	0.235312	0.235312	0.234954	0.234954	0.234246	0.234246	0.233674	0.233674	0.233482	0.233482	0.233257	0.233257	0.233376	0.233514	0.233514	0.233239	0.233239	0.233089	0.233089
278	4	0.227162	0.227162	0.226685	0.226685	0.226372	0.226372	0.225186	0.225186	0.224523	0.224523	0.224617	0.224617	0.224256	0.224256	0.223761	0.223761	0.224345	0.224907	0.224907	0.224846	0.224846	0.225221	0.225221	0.225781	0.225781	0.225286	0.225286	0.224164	0.224164	0.22317	0.22317	0.221985	0.221985	0.220359	0.220359	0.21934	0.21934	0.219168	0.219168	0.218676	0.218676	0.218378	0.218974	0.218974	0.219519	0.219519	0.219556	0.219556
279	6	0.365656	0.365656	0.364801	0.364801	0.364079	0.364079	0.362928	0.362928	0.36271	0.36271	0.361276	0.361276	0.360591	0.360591	0.358189	0.358189	0.356691	0.354191	0.354191	0.352391	0.352391	0.350123	0.350123	0.348506	0.348506	0.346586	0.346586	0.345273	0.345273	0.342982	0.342982	0.341714	0.341714	0.340683	0.340683	0.339679	0.339679	0.338716	0.338716	0.337656	0.337656	0.337483	0.33797	0.33797	0.338246	0.338246	0.338053	0.338053
280	3	0.204413	0.204413	0.20538	0.20538	0.206509	0.206509	0.207125	0.207125	0.207603	0.207603	0.208275	0.208275	0.208687	0.208687	0.208474	0.208474	0.208463	0.20883	0.20883	0.208812	0.208812	0.208454	0.208454	0.20829	0.20829	0.208182	0.208182	0.207749	0.207749	0.207027	0.207027	0.206554	0.206554	0.206328	0.206328	0.205941	0.205941	0.20571	0.20571	0.205942	0.205942	0.206324	0.206642	0.206642	0.207211	0.207211	0.208181	0.208181
281	1	0.278326	0.278326	0.279107	0.279107	0.280137	0.280137	0.280736	0.280736	0.280856	0.280856	0.280957	0.280957	0.281391	0.281391	0.281163	0.281163	0.280426	0.280243	0.280243	0.28094	0.28094	0.28103	0.28103	0.280287	0.280287	0.279805	0.279805	0.279977	0.279977	0.279465	0.279465	0.277862	0.277862	0.276609	0.276609	0.276293	0.276293	0.27607	0.27607	0.275038	0.275038	0.274471	0.275386	0.275386	0.276675	0.276675	0.276927	0.276927
282	9	0.309969	0.309969	0.309694	0.309694	0.310087	0.310087	0.310693	0.310693	0.311288	0.311288	0.312094	0.312094	0.312457	0.312457	0.312814	0.312814	0.313069	0.313397	0.313397	0.314181	0.314181	0.314538	0.314538	0.314696	0.314696	0.314558	0.314558	0.313532	0.313532	0.312269	0.312269	0.310835	0.310835	0.309578	0.309578	0.308938	0.308938	0.308351	0.308351	0.308237	0.308237	0.308584	0.30915	0.30915	0.310058	0.310058	0.310427	0.310427
283	5	0.472066	0.472066	0.469839	0.469839	0.467504	0.467504	0.465084	0.465084	0.462881	0.462881	0.46112	0.46112	0.459178	0.459178	0.457015	0.457015	0.454528	0.452886	0.452886	0.452097	0.452097	0.451931	0.451931	0.45124	0.45124	0.449855	0.449855	0.44811	0.44811	0.446527	0.446527	0.44494	0.44494	0.443535	0.443535	0.442383	0.442383	0.442025	0.442025	0.442308	0.442308	0.443186	0.444337	0.444337	0.445311	0.445311	0.446494	0.446494
284	3	0.316402	0.316402	0.316697	0.316697	0.317628	0.317628	0.319401	0.319401	0.320455	0.320455	0.320336	0.320336	0.320073	0.320073	0.3208	0.3208	0.321353	0.320792	0.320792	0.319923	0.319923	0.319903	0.319903	0.320335	0.320335	0.320163	0.320163	0.319179	0.319179	0.318246	0.318246	0.318307	0.318307	0.318577	0.318577	0.318067	0.318067	0.317493	0.317493	0.317703	0.317703	0.318828	0.319804	0.319804	0.319976	0.319976	0.320253	0.320253
285	4	0.256863	0.256863	0.256531	0.256531	0.256	0.256	0.256077	0.256077	0.256835	0.256835	0.257644	0.257644	0.258249	0.258249	0.258746	0.258746	0.259795	0.261741	0.261741	0.263501	0.263501	0.264321	0.264321	0.264626	0.264626	0.264807	0.264807	0.26488	0.26488	0.264144	0.264144	0.262152	0.262152	0.25987	0.25987	0.25838	0.25838	0.25749	0.25749	0.256468	0.256468	0.25561	0.255635	0.255635	0.256741	0.256741	0.258103	0.258103
286	2	0.492952	0.492952	0.489049	0.489049	0.487391	0.487391	0.486119	0.486119	0.483611	0.483611	0.482066	0.482066	0.481178	0.481178	0.47943	0.47943	0.478552	0.479419	0.479419	0.479567	0.479567	0.479674	0.479674	0.480597	0.480597	0.480206	0.480206	0.478555	0.478555	0.477375	0.477375	0.475561	0.475561	0.472707	0.472707	0.470978	0.470978	0.469873	0.469873	0.468642	0.468642	0.468668	0.470007	0.470007	0.470669	0.470669	0.472006	0.472006
287	1	0.23898	0.23898	0.239926	0.239926	0.241182	0.241182	0.241813	0.241813	0.241898	0.241898	0.242108	0.242108	0.242612	0.242612	0.242405	0.242405	0.241507	0.241068	0.241068	0.24132	0.24132	0.241054	0.241054	0.239914	0.239914	0.239224	0.239224	0.23932	0.23932	0.238821	0.238821	0.23727	0.23727	0.236168	0.236168	0.236305	0.236305	0.236435	0.236435	0.235639	0.235639	0.235213	0.23612	0.23612	0.237222	0.237222	0.23722	0.23722
288	6	0.416033	0.416033	0.415743	0.415743	0.414662	0.414662	0.41385	0.41385	0.413918	0.413918	0.413867	0.413867	0.412064	0.412064	0.411302	0.411302	0.41131	0.410863	0.410863	0.409438	0.409438	0.409182	0.409182	0.409689	0.409689	0.409751	0.409751	0.40834	0.40834	0.40774	0.40774	0.408023	0.408023	0.407348	0.407348	0.405914	0.405914	0.405966	0.405966	0.407257	0.407257	0.407711	0.407415	0.407415	0.407973	0.407973	0.409576	0.409576
289	6	0.248277	0.248277	0.250307	0.250307	0.251563	0.251563	0.252846	0.252846	0.254889	0.254889	0.255856	0.255856	0.255631	0.255631	0.255574	0.255574	0.256465	0.25655	0.25655	0.255901	0.255901	0.25585	0.25585	0.256689	0.256689	0.256346	0.256346	0.255196	0.255196	0.254676	0.254676	0.254843	0.254843	0.254126	0.254126	0.252845	0.252845	0.252752	0.252752	0.253746	0.253746	0.253743	0.252978	0.252978	0.253633	0.253633	0.255124	0.255124
290	6	0.419391	0.419391	0.420156	0.420156	0.421198	0.421198	0.422413	0.422413	0.423885	0.423885	0.42421	0.42421	0.424129	0.424129	0.423519	0.423519	0.423351	0.423061	0.423061	0.423146	0.423146	0.422578	0.422578	0.42174	0.42174	0.420966	0.420966	0.420584	0.420584	0.419435	0.419435	0.418213	0.418213	0.417226	0.417226	0.416825	0.416825	0.41691	0.41691	0.416402	0.416402	0.415968	0.416405	0.416405	0.417366	0.417366	0.417837	0.417837
291	6	0.379473	0.379473	0.381096	0.381096	0.382136	0.382136	0.384356	0.384356	0.386993	0.386993	0.387978	0.387978	0.388344	0.388344	0.389842	0.389842	0.390803	0.390365	0.390365	0.390332	0.390332	0.391413	0.391413	0.391236	0.391236	0.38959	0.38959	0.388651	0.388651	0.387775	0.387775	0.386025	0.386025	0.384181	0.384181	0.383804	0.383804	0.384384	0.384384	0.383723	0.383723	0.383126	0.384691	0.384691	0.386271	0.386271	0.386454	0.386454
292	3	0.354519	0.354519	0.354779	0.354779	0.35465	0.35465	0.354338	0.354338	0.354088	0.354088	0.353872	0.353872	0.353538	0.353538	0.353184	0.353184	0.352773	0.352399	0.352399	0.352295	0.352295	0.35236	0.35236	0.352355	0.352355	0.352527	0.352527	0.352765	0.352765	0.352952	0.352952	0.352953	0.352953	0.353025	0.353025	0.353228	0.353228	0.353533	0.353533	0.353932	0.353932	0.354487	0.35498	0.35498	0.355497	0.355497	0.356063	0.356063
293	1	0.28624	0.28624	0.286786	0.286786	0.286884	0.286884	0.287912	0.287912	0.288446	0.288446	0.287873	0.287873	0.287939	0.287939	0.288225	0.288225	0.287203	0.286603	0.286603	0.287024	0.287024	0.286672	0.286672	0.285919	0.285919	0.286035	0.286035	0.285675	0.285675	0.284579	0.284579	0.284182	0.284182	0.284294	0.284294	0.283515	0.283515	0.283221	0.283221	0.283971	0.283971	0.284206	0.28433	0.28433	0.285641	0.285641	0.286738	0.286738
294	11	0.435393	0.435393	0.436447	0.436447	0.437443	0.437443	0.437918	0.437918	0.438528	0.438528	0.439257	0.439257	0.439628	0.439628	0.439271	0.439271	0.438349	0.437269	0.437269	0.436689	0.436689	0.436014	0.436014	0.434613	0.434613	0.432709	0.432709	0.430742	0.430742	0.428939	0.428939	0.427341	0.427341	0.425559	0.425559	0.423838	0.423838	0.422961	0.422961	0.422439	0.422439	0.422343	0.422401	0.422401	0.422521	0.422521	0.422887	0.422887
295	11	0.312427	0.312427	0.313221	0.313221	0.313829	0.313829	0.314821	0.314821	0.315245	0.315245	0.316154	0.316154	0.316238	0.316238	0.316451	0.316451	0.316241	0.315837	0.315837	0.316417	0.316417	0.316334	0.316334	0.316007	0.316007	0.315412	0.315412	0.314812	0.314812	0.314168	0.314168	0.31305	0.31305	0.312678	0.312678	0.31228	0.31228	0.311997	0.311997	0.311869	0.311869	0.311405	0.312717	0.312717	0.313653	0.313653	0.314125	0.314125
296	11	0.231998	0.231998	0.234334	0.234334	0.236494	0.236494	0.237555	0.237555	0.238798	0.238798	0.240432	0.240432	0.241882	0.241882	0.242205	0.242205	0.242046	0.242482	0.242482	0.243239	0.243239	0.243148	0.243148	0.242406	0.242406	0.241813	0.241813	0.241979	0.241979	0.241619	0.241619	0.240188	0.240188	0.23905	0.23905	0.23884	0.23884	0.239062	0.239062	0.238599	0.238599	0.237535	0.237527	0.237527	0.23868	0.23868	0.239389	0.239389
297	6	0.611261	0.611261	0.609269	0.609269	0.607656	0.607656	0.60515	0.60515	0.603728	0.603728	0.600615	0.600615	0.597894	0.597894	0.594008	0.594008	0.591293	0.58761	0.58761	0.584868	0.584868	0.581286	0.581286	0.578614	0.578614	0.575069	0.575069	0.571789	0.571789	0.567521	0.567521	0.564059	0.564059	0.561374	0.561374	0.558957	0.558957	0.556307	0.556307	0.553861	0.553861	0.552283	0.551379	0.551379	0.55057	0.55057	0.549121	0.549121
298	11	0.280548	0.280548	0.281738	0.281738	0.282479	0.282479	0.283148	0.283148	0.283827	0.283827	0.284664	0.284664	0.285369	0.285369	0.285195	0.285195	0.284507	0.284015	0.284015	0.283696	0.283696	0.283525	0.283525	0.282723	0.282723	0.281562	0.281562	0.280796	0.280796	0.280166	0.280166	0.27931	0.27931	0.278355	0.278355	0.277414	0.277414	0.276936	0.276936	0.276902	0.276902	0.27715	0.277409	0.277409	0.277674	0.277674	0.277926	0.277926
299	10	0.356388	0.356388	0.355665	0.355665	0.35556	0.35556	0.355143	0.355143	0.353968	0.353968	0.352679	0.352679	0.351954	0.351954	0.351892	0.351892	0.35179	0.351347	0.351347	0.350666	0.350666	0.350542	0.350542	0.351132	0.351132	0.35182	0.35182	0.351665	0.351665	0.350542	0.350542	0.349047	0.349047	0.348206	0.348206	0.348283	0.348283	0.349131	0.349131	0.349763	0.349763	0.349691	0.349756	0.349756	0.35072	0.35072	0.352226	0.352226
300	6	0.454603	0.454603	0.452782	0.452782	0.448828	0.448828	0.443573	0.443573	0.439319	0.439319	0.435692	0.435692	0.43097	0.43097	0.426053	0.426053	0.423069	0.421565	0.421565	0.419197	0.419197	0.416643	0.416643	0.415789	0.415789	0.416324	0.416324	0.415938	0.415938	0.414973	0.414973	0.415522	0.415522	0.417348	0.417348	0.41797	0.41797	0.416991	0.416991	0.416447	0.416447	0.417178	0.41739	0.41739	0.416911	0.416911	0.417331	0.417331
301	11	0.328281	0.328281	0.327057	0.327057	0.32611	0.32611	0.324279	0.324279	0.322418	0.322418	0.321309	0.321309	0.320321	0.320321	0.318592	0.318592	0.316824	0.316131	0.316131	0.316401	0.316401	0.31588	0.31588	0.314885	0.314885	0.314279	0.314279	0.314319	0.314319	0.313689	0.313689	0.312132	0.312132	0.310752	0.310752	0.310321	0.310321	0.31032	0.31032	0.309289	0.309289	0.307981	0.308147	0.308147	0.309568	0.309568	0.310758	0.310758
302	4	0.301036	0.301036	0.300918	0.300918	0.300249	0.300249	0.300266	0.300266	0.300903	0.300903	0.300959	0.300959	0.30059	0.30059	0.301064	0.301064	0.302047	0.302446	0.302446	0.302626	0.302626	0.303521	0.303521	0.304337	0.304337	0.303918	0.303918	0.30257	0.30257	0.301155	0.301155	0.300124	0.300124	0.298516	0.298516	0.296602	0.296602	0.295913	0.295913	0.29589	0.29589	0.295546	0.295389	0.295389	0.296084	0.296084	0.297113	0.297113
303	3	0.446899	0.446899	0.447603	0.447603	0.447621	0.447621	0.447638	0.447638	0.44816	0.44816	0.448106	0.448106	0.447517	0.447517	0.447561	0.447561	0.446239	0.445691	0.445691	0.445176	0.445176	0.444814	0.444814	0.444701	0.444701	0.444226	0.444226	0.443608	0.443608	0.443257	0.443257	0.442436	0.442436	0.442404	0.442404	0.442565	0.442565	0.442583	0.442583	0.443025	0.443025	0.443115	0.443961	0.443961	0.445765	0.445765	0.446644	0.446644
304	9	0.456904	0.456904	0.457583	0.457583	0.45785	0.45785	0.458596	0.458596	0.45953	0.45953	0.459721	0.459721	0.460303	0.460303	0.460477	0.460477	0.45976	0.459747	0.459747	0.459378	0.459378	0.459267	0.459267	0.459205	0.459205	0.458658	0.458658	0.458176	0.458176	0.457239	0.457239	0.455936	0.455936	0.455468	0.455468	0.455081	0.455081	0.454836	0.454836	0.45492	0.45492	0.455137	0.456349	0.456349	0.457686	0.457686	0.458099	0.458099
305	2	0.297645	0.297645	0.297685	0.297685	0.299221	0.299221	0.300002	0.300002	0.299692	0.299692	0.30062	0.30062	0.301082	0.301082	0.300226	0.300226	0.300468	0.301217	0.301217	0.300668	0.300668	0.300915	0.300915	0.301539	0.301539	0.3005	0.3005	0.299786	0.299786	0.299575	0.299575	0.298298	0.298298	0.29724	0.29724	0.297555	0.297555	0.297502	0.297502	0.296973	0.296973	0.297635	0.297961	0.297961	0.297746	0.297746	0.298551	0.298551
306	11	0.285386	0.285386	0.286209	0.286209	0.286802	0.286802	0.286503	0.286503	0.286308	0.286308	0.286583	0.286583	0.286927	0.286927	0.28631	0.28631	0.28559	0.285743	0.285743	0.286728	0.286728	0.287059	0.287059	0.286368	0.286368	0.285939	0.285939	0.286162	0.286162	0.285476	0.285476	0.283833	0.283833	0.282235	0.282235	0.281668	0.281668	0.281617	0.281617	0.2805	0.2805	0.279176	0.279584	0.279584	0.281123	0.281123	0.282018	0.282018
307	6	0.384983	0.384983	0.388139	0.388139	0.389835	0.389835	0.390616	0.390616	0.392266	0.392266	0.394626	0.394626	0.395717	0.395717	0.39514	0.39514	0.39499	0.396143	0.396143	0.396924	0.396924	0.396227	0.396227	0.39547	0.39547	0.396161	0.396161	0.396546	0.396546	0.395227	0.395227	0.393556	0.393556	0.393466	0.393466	0.394379	0.394379	0.394487	0.394487	0.393672	0.393672	0.394177	0.396196	0.396196	0.39779	0.39779	0.397985	0.397985
308	6	0.307169	0.307169	0.307759	0.307759	0.30834	0.30834	0.308925	0.308925	0.309004	0.309004	0.308609	0.308609	0.308068	0.308068	0.307728	0.307728	0.307683	0.307306	0.307306	0.307107	0.307107	0.306914	0.306914	0.30657	0.30657	0.306286	0.306286	0.306283	0.306283	0.305876	0.305876	0.305122	0.305122	0.304749	0.304749	0.304407	0.304407	0.304566	0.304566	0.304442	0.304442	0.304122	0.304604	0.304604	0.305165	0.305165	0.305434	0.305434
309	5	0.474072	0.474072	0.476049	0.476049	0.477913	0.477913	0.478926	0.478926	0.479199	0.479199	0.478906	0.478906	0.479431	0.479431	0.481208	0.481208	0.483876	0.486607	0.486607	0.488658	0.488658	0.489363	0.489363	0.488675	0.488675	0.487748	0.487748	0.486895	0.486895	0.485218	0.485218	0.482856	0.482856	0.479577	0.479577	0.475888	0.475888	0.473021	0.473021	0.471273	0.471273	0.471358	0.473148	0.473148	0.475205	0.475205	0.475993	0.475993
310	2	0.422808	0.422808	0.422941	0.422941	0.424421	0.424421	0.425849	0.425849	0.426084	0.426084	0.42665	0.42665	0.42715	0.42715	0.425699	0.425699	0.424216	0.423345	0.423345	0.42141	0.42141	0.419104	0.419104	0.41793	0.41793	0.415877	0.415877	0.413429	0.413429	0.411812	0.411812	0.410017	0.410017	0.407541	0.407541	0.406439	0.406439	0.406026	0.406026	0.404983	0.404983	0.404807	0.405474	0.405474	0.405421	0.405421	0.405517	0.405517
311	1	0.343017	0.343017	0.344539	0.344539	0.345641	0.345641	0.346642	0.346642	0.347572	0.347572	0.348082	0.348082	0.348293	0.348293	0.348677	0.348677	0.34909	0.349453	0.349453	0.349975	0.349975	0.350806	0.350806	0.35139	0.35139	0.351595	0.351595	0.351576	0.351576	0.351367	0.351367	0.350691	0.350691	0.349877	0.349877	0.349467	0.349467	0.349314	0.349314	0.349309	0.349309	0.34985	0.350758	0.350758	0.351765	0.351765	0.352834	0.352834
312	1	0.30075	0.30075	0.302053	0.302053	0.303672	0.303672	0.304794	0.304794	0.305324	0.305324	0.306013	0.306013	0.306894	0.306894	0.307137	0.307137	0.306777	0.306868	0.306868	0.307674	0.307674	0.308021	0.308021	0.307514	0.307514	0.307275	0.307275	0.307578	0.307578	0.30732	0.30732	0.305926	0.305926	0.304776	0.304776	0.304848	0.304848	0.304985	0.304985	0.304399	0.304399	0.304325	0.305451	0.305451	0.306872	0.306872	0.307298	0.307298
313	11	0.342921	0.342921	0.340678	0.340678	0.338711	0.338711	0.335774	0.335774	0.333033	0.333033	0.331043	0.331043	0.32937	0.32937	0.32736	0.32736	0.325707	0.325215	0.325215	0.325573	0.325573	0.325304	0.325304	0.324545	0.324545	0.324063	0.324063	0.324091	0.324091	0.323574	0.323574	0.321895	0.321895	0.320216	0.320216	0.319578	0.319578	0.319311	0.319311	0.318283	0.318283	0.31693	0.31686	0.31686	0.318294	0.318294	0.31944	0.31944
314	7	0.380567	0.380567	0.381887	0.381887	0.383221	0.383221	0.385273	0.385273	0.387099	0.387099	0.387565	0.387565	0.388119	0.388119	0.389692	0.389692	0.390983	0.39136	0.39136	0.392044	0.392044	0.393311	0.393311	0.393509	0.393509	0.392317	0.392317	0.391171	0.391171	0.390058	0.390058	0.388195	0.388195	0.385995	0.385995	0.385186	0.385186	0.385525	0.385525	0.385151	0.385151	0.384454	0.384877	0.384877	0.386089	0.386089	0.386411	0.386411
315	3	0.364065	0.364065	0.364914	0.364914	0.365038	0.365038	0.365217	0.365217	0.365854	0.365854	0.36594	0.36594	0.365721	0.365721	0.36593	0.36593	0.364732	0.364568	0.364568	0.364337	0.364337	0.364105	0.364105	0.363944	0.363944	0.363604	0.363604	0.363149	0.363149	0.363099	0.363099	0.36252	0.36252	0.362457	0.362457	0.36278	0.36278	0.362738	0.362738	0.363076	0.363076	0.363278	0.364059	0.364059	0.365594	0.365594	0.366285	0.366285
316	9	0.392374	0.392374	0.392416	0.392416	0.392722	0.392722	0.393161	0.393161	0.393661	0.393661	0.394218	0.394218	0.394253	0.394253	0.394564	0.394564	0.394803	0.395085	0.395085	0.39605	0.39605	0.3967	0.3967	0.396661	0.396661	0.396506	0.396506	0.395761	0.395761	0.394504	0.394504	0.39315	0.39315	0.39203	0.39203	0.39168	0.39168	0.391358	0.391358	0.390926	0.390926	0.39105	0.392042	0.392042	0.393266	0.393266	0.393707	0.393707
317	8	0.500699	0.500699	0.500476	0.500476	0.500818	0.500818	0.500947	0.500947	0.500864	0.500864	0.500697	0.500697	0.499978	0.499978	0.499212	0.499212	0.498186	0.496906	0.496906	0.496441	0.496441	0.496029	0.496029	0.495232	0.495232	0.494368	0.494368	0.493354	0.493354	0.49224	0.49224	0.491005	0.491005	0.490155	0.490155	0.489987	0.489987	0.489927	0.489927	0.489707	0.489707	0.489908	0.490978	0.490978	0.492825	0.492825	0.49395	0.49395
318	1	0.354613	0.354613	0.354551	0.354551	0.354211	0.354211	0.354178	0.354178	0.354689	0.354689	0.354588	0.354588	0.353461	0.353461	0.351686	0.351686	0.350135	0.349279	0.349279	0.348527	0.348527	0.347066	0.347066	0.345458	0.345458	0.344451	0.344451	0.343778	0.343778	0.342383	0.342383	0.340674	0.340674	0.339334	0.339334	0.338515	0.338515	0.338133	0.338133	0.337254	0.337254	0.336273	0.336109	0.336109	0.336512	0.336512	0.336841	0.336841
319	4	0.285672	0.285672	0.284427	0.284427	0.283353	0.283353	0.282712	0.282712	0.282096	0.282096	0.28156	0.28156	0.281496	0.281496	0.281669	0.281669	0.281721	0.282162	0.282162	0.282607	0.282607	0.28291	0.28291	0.283237	0.283237	0.283055	0.283055	0.282119	0.282119	0.28081	0.28081	0.27937	0.27937	0.278004	0.278004	0.277155	0.277155	0.276992	0.276992	0.277015	0.277015	0.277361	0.278097	0.278097	0.278943	0.278943	0.279801	0.279801
320	5	0.348556	0.348556	0.349488	0.349488	0.350265	0.350265	0.350849	0.350849	0.351739	0.351739	0.352957	0.352957	0.354358	0.354358	0.355533	0.355533	0.356377	0.357523	0.357523	0.359256	0.359256	0.360667	0.360667	0.361008	0.361008	0.360399	0.360399	0.359526	0.359526	0.358131	0.358131	0.356065	0.356065	0.353442	0.353442	0.350888	0.350888	0.349331	0.349331	0.348346	0.348346	0.347925	0.34807	0.34807	0.34858	0.34858	0.349456	0.349456
321	6	0.349974	0.349974	0.350388	0.350388	0.351081	0.351081	0.351888	0.351888	0.353064	0.353064	0.353307	0.353307	0.35315	0.35315	0.352636	0.352636	0.352597	0.352303	0.352303	0.352129	0.352129	0.351528	0.351528	0.35077	0.35077	0.350104	0.350104	0.349813	0.349813	0.348892	0.348892	0.347974	0.347974	0.347192	0.347192	0.346932	0.346932	0.346891	0.346891	0.346444	0.346444	0.346232	0.346663	0.346663	0.347412	0.347412	0.347729	0.347729
322	6	0.32481	0.32481	0.323261	0.323261	0.322188	0.322188	0.321	0.321	0.319659	0.319659	0.317424	0.317424	0.315209	0.315209	0.313233	0.313233	0.311352	0.309673	0.309673	0.307838	0.307838	0.306282	0.306282	0.305261	0.305261	0.304389	0.304389	0.303855	0.303855	0.303106	0.303106	0.302158	0.302158	0.301465	0.301465	0.300694	0.300694	0.300274	0.300274	0.300052	0.300052	0.299983	0.300195	0.300195	0.300292	0.300292	0.300335	0.300335
323	8	0.436794	0.436794	0.438303	0.438303	0.440039	0.440039	0.442455	0.442455	0.444521	0.444521	0.445221	0.445221	0.446045	0.446045	0.447562	0.447562	0.448708	0.4488	0.4488	0.449479	0.449479	0.450708	0.450708	0.451158	0.451158	0.450154	0.450154	0.449158	0.449158	0.448133	0.448133	0.446355	0.446355	0.444479	0.444479	0.444055	0.444055	0.444769	0.444769	0.444826	0.444826	0.444965	0.446377	0.446377	0.448683	0.448683	0.45018	0.45018
324	6	0.314796	0.314796	0.316318	0.316318	0.316838	0.316838	0.319022	0.319022	0.321339	0.321339	0.322334	0.322334	0.322938	0.322938	0.324247	0.324247	0.325445	0.324821	0.324821	0.324862	0.324862	0.326089	0.326089	0.325852	0.325852	0.324608	0.324608	0.32374	0.32374	0.323178	0.323178	0.321831	0.321831	0.320072	0.320072	0.320042	0.320042	0.320664	0.320664	0.320151	0.320151	0.319821	0.32105	0.32105	0.322776	0.322776	0.322899	0.322899
325	9	0.304606	0.304606	0.30456	0.30456	0.304903	0.304903	0.30563	0.30563	0.30616	0.30616	0.30695	0.30695	0.307096	0.307096	0.307501	0.307501	0.307726	0.307919	0.307919	0.308546	0.308546	0.308832	0.308832	0.308933	0.308933	0.30864	0.30864	0.307812	0.307812	0.306569	0.306569	0.305266	0.305266	0.304096	0.304096	0.303638	0.303638	0.303257	0.303257	0.303162	0.303162	0.303338	0.303915	0.303915	0.304962	0.304962	0.305369	0.305369
326	6	0.361197	0.361197	0.359184	0.359184	0.35798	0.35798	0.356787	0.356787	0.355814	0.355814	0.353945	0.353945	0.351897	0.351897	0.349897	0.349897	0.348733	0.347237	0.347237	0.346138	0.346138	0.344483	0.344483	0.34344	0.34344	0.34243	0.34243	0.341678	0.341678	0.340573	0.340573	0.339116	0.339116	0.337796	0.337796	0.336791	0.336791	0.335909	0.335909	0.335068	0.335068	0.334126	0.333368	0.333368	0.333053	0.333053	0.332473	0.332473
327	3	0.215529	0.215529	0.216191	0.216191	0.215653	0.215653	0.21541	0.21541	0.215951	0.215951	0.215841	0.215841	0.214944	0.214944	0.214473	0.214473	0.214676	0.214279	0.214279	0.213226	0.213226	0.213254	0.213254	0.213677	0.213677	0.213299	0.213299	0.212664	0.212664	0.212533	0.212533	0.212919	0.212919	0.212413	0.212413	0.211585	0.211585	0.212076	0.212076	0.212516	0.212516	0.212005	0.211778	0.211778	0.212746	0.212746	0.213569	0.213569
328	9	0.435948	0.435948	0.436278	0.436278	0.436827	0.436827	0.437115	0.437115	0.436965	0.436965	0.437119	0.437119	0.43695	0.43695	0.436139	0.436139	0.435278	0.434664	0.434664	0.434153	0.434153	0.434037	0.434037	0.433462	0.433462	0.432418	0.432418	0.431644	0.431644	0.43049	0.43049	0.429213	0.429213	0.428275	0.428275	0.427698	0.427698	0.427328	0.427328	0.426401	0.426401	0.425871	0.426456	0.426456	0.427253	0.427253	0.427713	0.427713
329	11	0.320548	0.320548	0.325148	0.325148	0.329453	0.329453	0.332161	0.332161	0.334618	0.334618	0.337036	0.337036	0.339193	0.339193	0.339797	0.339797	0.340004	0.340398	0.340398	0.34113	0.34113	0.340782	0.340782	0.339734	0.339734	0.338602	0.338602	0.338108	0.338108	0.337037	0.337037	0.335247	0.335247	0.333645	0.333645	0.333147	0.333147	0.333088	0.333088	0.332092	0.332092	0.330656	0.330272	0.330272	0.331248	0.331248	0.332019	0.332019
330	4	0.371949	0.371949	0.371034	0.371034	0.370036	0.370036	0.369417	0.369417	0.369506	0.369506	0.369573	0.369573	0.36928	0.36928	0.369116	0.369116	0.369186	0.370065	0.370065	0.370943	0.370943	0.371354	0.371354	0.370824	0.370824	0.370438	0.370438	0.370002	0.370002	0.368358	0.368358	0.366146	0.366146	0.363975	0.363975	0.362845	0.362845	0.362464	0.362464	0.361451	0.361451	0.360636	0.361011	0.361011	0.362601	0.362601	0.36389	0.36389
331	6	0.432589	0.432589	0.430345	0.430345	0.428179	0.428179	0.426372	0.426372	0.424748	0.424748	0.422412	0.422412	0.419704	0.419704	0.417086	0.417086	0.415004	0.413367	0.413367	0.41176	0.41176	0.409966	0.409966	0.408227	0.408227	0.406838	0.406838	0.405811	0.405811	0.40437	0.40437	0.402497	0.402497	0.400869	0.400869	0.399506	0.399506	0.398473	0.398473	0.397394	0.397394	0.396279	0.395526	0.395526	0.395084	0.395084	0.394548	0.394548
332	1	0.2648	0.2648	0.265178	0.265178	0.264797	0.264797	0.264915	0.264915	0.265489	0.265489	0.265604	0.265604	0.26489	0.26489	0.263876	0.263876	0.263396	0.263346	0.263346	0.263326	0.263326	0.262776	0.262776	0.261968	0.261968	0.2619	0.2619	0.261958	0.261958	0.261501	0.261501	0.260547	0.260547	0.259797	0.259797	0.259786	0.259786	0.259995	0.259995	0.259865	0.259865	0.259595	0.26005	0.26005	0.261053	0.261053	0.261775	0.261775
333	7	0.357653	0.357653	0.357325	0.357325	0.357769	0.357769	0.357466	0.357466	0.356164	0.356164	0.354968	0.354968	0.354745	0.354745	0.354558	0.354558	0.353241	0.351452	0.351452	0.35082	0.35082	0.351127	0.351127	0.350763	0.350763	0.349195	0.349195	0.347911	0.347911	0.347443	0.347443	0.347485	0.347485	0.34682	0.34682	0.345489	0.345489	0.345096	0.345096	0.345566	0.345566	0.34595	0.345943	0.345943	0.345907	0.345907	0.34683	0.34683
334	2	0.439791	0.439791	0.436599	0.436599	0.435641	0.435641	0.434872	0.434872	0.432953	0.432953	0.431864	0.431864	0.431176	0.431176	0.429504	0.429504	0.428711	0.429532	0.429532	0.429547	0.429547	0.429563	0.429563	0.430628	0.430628	0.430551	0.430551	0.429382	0.429382	0.428556	0.428556	0.426996	0.426996	0.42471	0.42471	0.423563	0.423563	0.423186	0.423186	0.422294	0.422294	0.422472	0.423953	0.423953	0.424759	0.424759	0.425925	0.425925
335	8	0.466027	0.466027	0.465561	0.465561	0.465717	0.465717	0.465666	0.465666	0.465491	0.465491	0.465236	0.465236	0.464178	0.464178	0.463568	0.463568	0.462286	0.461183	0.461183	0.460866	0.460866	0.460498	0.460498	0.460011	0.460011	0.459095	0.459095	0.458258	0.458258	0.457151	0.457151	0.45619	0.45619	0.455631	0.455631	0.455345	0.455345	0.455371	0.455371	0.455162	0.455162	0.455479	0.456395	0.456395	0.457876	0.457876	0.459148	0.459148
336	2	0.342492	0.342492	0.342751	0.342751	0.344428	0.344428	0.34537	0.34537	0.345025	0.345025	0.346047	0.346047	0.34644	0.34644	0.345529	0.345529	0.345733	0.346147	0.346147	0.345528	0.345528	0.345672	0.345672	0.346229	0.346229	0.345047	0.345047	0.344098	0.344098	0.34374	0.34374	0.342197	0.342197	0.341092	0.341092	0.341257	0.341257	0.340956	0.340956	0.340584	0.340584	0.341344	0.342031	0.342031	0.34195	0.34195	0.342786	0.342786
337	2	0.496189	0.496189	0.497479	0.497479	0.499933	0.499933	0.50215	0.50215	0.503009	0.503009	0.503967	0.503967	0.504823	0.504823	0.503797	0.503797	0.502509	0.501971	0.501971	0.50034	0.50034	0.49836	0.49836	0.497536	0.497536	0.495569	0.495569	0.492957	0.492957	0.491306	0.491306	0.489433	0.489433	0.487016	0.487016	0.486032	0.486032	0.485807	0.485807	0.484829	0.484829	0.484711	0.485688	0.485688	0.486047	0.486047	0.486381	0.486381
338	6	0.209784	0.209784	0.210053	0.210053	0.210316	0.210316	0.210231	0.210231	0.210577	0.210577	0.211304	0.211304	0.210671	0.210671	0.209579	0.209579	0.210235	0.210485	0.210485	0.208779	0.208779	0.208433	0.208433	0.209685	0.209685	0.208845	0.208845	0.207066	0.207066	0.20698	0.20698	0.207175	0.207175	0.205838	0.205838	0.204827	0.204827	0.205063	0.205063	0.205398	0.205398	0.205478	0.205294	0.205294	0.205474	0.205474	0.206648	0.206648
339	4	0.514312	0.514312	0.513696	0.513696	0.513532	0.513532	0.51445	0.51445	0.515595	0.515595	0.515134	0.515134	0.514256	0.514256	0.514475	0.514475	0.516234	0.518107	0.518107	0.518946	0.518946	0.519151	0.519151	0.520395	0.520395	0.521624	0.521624	0.521136	0.521136	0.518349	0.518349	0.514982	0.514982	0.512918	0.512918	0.511297	0.511297	0.509273	0.509273	0.507069	0.507069	0.506155	0.507254	0.507254	0.508906	0.508906	0.509347	0.509347
340	9	0.377166	0.377166	0.377091	0.377091	0.377252	0.377252	0.377505	0.377505	0.377817	0.377817	0.378508	0.378508	0.378742	0.378742	0.379098	0.379098	0.379437	0.379711	0.379711	0.380616	0.380616	0.381203	0.381203	0.381277	0.381277	0.381011	0.381011	0.380358	0.380358	0.37918	0.37918	0.377746	0.377746	0.376736	0.376736	0.376337	0.376337	0.376079	0.376079	0.375856	0.375856	0.37588	0.376775	0.376775	0.378192	0.378192	0.378753	0.378753
341	10	0.292264	0.292264	0.291196	0.291196	0.290158	0.290158	0.289483	0.289483	0.288953	0.288953	0.288571	0.288571	0.288033	0.288033	0.287117	0.287117	0.285849	0.285014	0.285014	0.284491	0.284491	0.28427	0.28427	0.284054	0.284054	0.283775	0.283775	0.28327	0.28327	0.282876	0.282876	0.282651	0.282651	0.28269	0.28269	0.282826	0.282826	0.283088	0.283088	0.283241	0.283241	0.283307	0.283534	0.283534	0.283914	0.283914	0.284367	0.284367
342	4	0.31391	0.31391	0.313215	0.313215	0.312649	0.312649	0.311277	0.311277	0.310659	0.310659	0.3108	0.3108	0.310458	0.310458	0.309874	0.309874	0.310389	0.310952	0.310952	0.311087	0.311087	0.311635	0.311635	0.312324	0.312324	0.311777	0.311777	0.31053	0.31053	0.309218	0.309218	0.307633	0.307633	0.305699	0.305699	0.304432	0.304432	0.304241	0.304241	0.303753	0.303753	0.303465	0.304132	0.304132	0.305085	0.305085	0.305342	0.305342
343	4	0.286472	0.286472	0.284901	0.284901	0.283659	0.283659	0.282913	0.282913	0.282226	0.282226	0.281224	0.281224	0.280434	0.280434	0.280158	0.280158	0.280055	0.279752	0.279752	0.279474	0.279474	0.279665	0.279665	0.279867	0.279867	0.279348	0.279348	0.278255	0.278255	0.277182	0.277182	0.276137	0.276137	0.274909	0.274909	0.273925	0.273925	0.273746	0.273746	0.273891	0.273891	0.273838	0.274005	0.274005	0.274669	0.274669	0.275418	0.275418
344	8	0.471748	0.471748	0.471266	0.471266	0.470746	0.470746	0.470266	0.470266	0.469919	0.469919	0.468899	0.468899	0.467029	0.467029	0.464795	0.464795	0.463263	0.462035	0.462035	0.460764	0.460764	0.459145	0.459145	0.457658	0.457658	0.456477	0.456477	0.455161	0.455161	0.453183	0.453183	0.451214	0.451214	0.449901	0.449901	0.44913	0.44913	0.448366	0.448366	0.447437	0.447437	0.447062	0.447477	0.447477	0.448157	0.448157	0.448647	0.448647
345	3	0.337914	0.337914	0.339525	0.339525	0.340727	0.340727	0.341068	0.341068	0.34144	0.34144	0.341755	0.341755	0.34216	0.34216	0.342069	0.342069	0.341603	0.340973	0.340973	0.340999	0.340999	0.341207	0.341207	0.340777	0.340777	0.340113	0.340113	0.339339	0.339339	0.338577	0.338577	0.338232	0.338232	0.337867	0.337867	0.337225	0.337225	0.336867	0.336867	0.336472	0.336472	0.336418	0.337096	0.337096	0.337584	0.337584	0.33787	0.33787
346	7	0.314047	0.314047	0.312813	0.312813	0.311067	0.311067	0.309203	0.309203	0.307721	0.307721	0.30624	0.30624	0.304242	0.304242	0.302274	0.302274	0.300929	0.300336	0.300336	0.299732	0.299732	0.299028	0.299028	0.298643	0.298643	0.298268	0.298268	0.297393	0.297393	0.295995	0.295995	0.29463	0.29463	0.293965	0.293965	0.293553	0.293553	0.292813	0.292813	0.291961	0.291961	0.291776	0.292251	0.292251	0.292828	0.292828	0.292997	0.292997
347	2	0.560915	0.560915	0.561999	0.561999	0.564319	0.564319	0.566583	0.566583	0.567438	0.567438	0.568434	0.568434	0.569014	0.569014	0.567626	0.567626	0.566334	0.565637	0.565637	0.563896	0.563896	0.562084	0.562084	0.560948	0.560948	0.558817	0.558817	0.556229	0.556229	0.554479	0.554479	0.552675	0.552675	0.550175	0.550175	0.548857	0.548857	0.548725	0.548725	0.547914	0.547914	0.547911	0.549362	0.549362	0.550271	0.550271	0.550964	0.550964
348	11	0.334745	0.334745	0.334003	0.334003	0.333528	0.333528	0.332339	0.332339	0.33105	0.33105	0.330543	0.330543	0.330271	0.330271	0.329022	0.329022	0.328185	0.328341	0.328341	0.329404	0.329404	0.329613	0.329613	0.329144	0.329144	0.328862	0.328862	0.328774	0.328774	0.327982	0.327982	0.325932	0.325932	0.323767	0.323767	0.322563	0.322563	0.321684	0.321684	0.320449	0.320449	0.319033	0.318894	0.318894	0.320228	0.320228	0.321199	0.321199
349	5	0.498344	0.498344	0.49829	0.49829	0.498573	0.498573	0.49806	0.49806	0.49633	0.49633	0.494506	0.494506	0.493582	0.493582	0.493967	0.493967	0.495642	0.49743	0.49743	0.498292	0.498292	0.498305	0.498305	0.497315	0.497315	0.496486	0.496486	0.495958	0.495958	0.49467	0.49467	0.492697	0.492697	0.490293	0.490293	0.487494	0.487494	0.48536	0.48536	0.484286	0.484286	0.484702	0.486714	0.486714	0.488886	0.488886	0.489621	0.489621
350	7	0.442285	0.442285	0.442629	0.442629	0.443449	0.443449	0.443312	0.443312	0.442235	0.442235	0.441093	0.441093	0.440878	0.440878	0.440635	0.440635	0.439267	0.437599	0.437599	0.437083	0.437083	0.437353	0.437353	0.437159	0.437159	0.435547	0.435547	0.433734	0.433734	0.432883	0.432883	0.432417	0.432417	0.431142	0.431142	0.429394	0.429394	0.428679	0.428679	0.4294	0.4294	0.43028	0.430304	0.430304	0.430371	0.430371	0.431435	0.431435
351	1	0.375846	0.375846	0.376498	0.376498	0.376954	0.376954	0.378161	0.378161	0.379178	0.379178	0.379133	0.379133	0.379157	0.379157	0.379956	0.379956	0.38014	0.379481	0.379481	0.379473	0.379473	0.380404	0.380404	0.380317	0.380317	0.379192	0.379192	0.378626	0.378626	0.378351	0.378351	0.377287	0.377287	0.3759	0.3759	0.375897	0.375897	0.376876	0.376876	0.376989	0.376989	0.376956	0.378449	0.378449	0.380399	0.380399	0.381155	0.381155
352	7	0.507736	0.507736	0.50894	0.50894	0.50994	0.50994	0.511802	0.511802	0.513548	0.513548	0.513942	0.513942	0.514272	0.514272	0.515294	0.515294	0.515815	0.515563	0.515563	0.515974	0.515974	0.517014	0.517014	0.516912	0.516912	0.515513	0.515513	0.514377	0.514377	0.513291	0.513291	0.511456	0.511456	0.509351	0.509351	0.508585	0.508585	0.508966	0.508966	0.508606	0.508606	0.508187	0.509361	0.509361	0.511156	0.511156	0.511666	0.511666
353	2	0.47215	0.47215	0.470773	0.470773	0.470609	0.470609	0.470586	0.470586	0.469261	0.469261	0.468507	0.468507	0.468309	0.468309	0.467004	0.467004	0.466137	0.466444	0.466444	0.466144	0.466144	0.465927	0.465927	0.466475	0.466475	0.465962	0.465962	0.464728	0.464728	0.463928	0.463928	0.46294	0.46294	0.461155	0.461155	0.46038	0.46038	0.46054	0.46054	0.459785	0.459785	0.459792	0.46134	0.46134	0.46225	0.46225	0.463198	0.463198
354	10	0.280101	0.280101	0.28015	0.28015	0.281169	0.281169	0.282552	0.282552	0.283001	0.283001	0.282105	0.282105	0.280722	0.280722	0.28004	0.28004	0.280118	0.280369	0.280369	0.280255	0.280255	0.279842	0.279842	0.279339	0.279339	0.279494	0.279494	0.279916	0.279916	0.279504	0.279504	0.278572	0.278572	0.27778	0.27778	0.277699	0.277699	0.278413	0.278413	0.278696	0.278696	0.278419	0.278421	0.278421	0.278672	0.278672	0.279331	0.279331
355	3	0.324075	0.324075	0.325228	0.325228	0.326782	0.326782	0.328315	0.328315	0.329691	0.329691	0.331034	0.331034	0.331556	0.331556	0.331993	0.331993	0.33197	0.331574	0.331574	0.331725	0.331725	0.331455	0.331455	0.330914	0.330914	0.330262	0.330262	0.329302	0.329302	0.328321	0.328321	0.327268	0.327268	0.326571	0.326571	0.326397	0.326397	0.326149	0.326149	0.326034	0.326034	0.326161	0.326797	0.326797	0.327882	0.327882	0.328551	0.328551
356	8	0.324409	0.324409	0.324663	0.324663	0.325001	0.325001	0.325001	0.325001	0.324692	0.324692	0.324048	0.324048	0.323552	0.323552	0.323123	0.323123	0.322529	0.32171	0.32171	0.321092	0.321092	0.321006	0.321006	0.321193	0.321193	0.32119	0.32119	0.32072	0.32072	0.320079	0.320079	0.319776	0.319776	0.319987	0.319987	0.320217	0.320217	0.320183	0.320183	0.320084	0.320084	0.320427	0.321446	0.321446	0.322712	0.322712	0.323473	0.323473
357	6	0.441078	0.441078	0.440239	0.440239	0.436742	0.436742	0.431703	0.431703	0.427535	0.427535	0.423891	0.423891	0.419172	0.419172	0.414204	0.414204	0.411108	0.40976	0.40976	0.407969	0.407969	0.405995	0.405995	0.405077	0.405077	0.4058	0.4058	0.405869	0.405869	0.405169	0.405169	0.406125	0.406125	0.408454	0.408454	0.409607	0.409607	0.408914	0.408914	0.407876	0.407876	0.408391	0.409272	0.409272	0.409056	0.409056	0.409237	0.409237
358	1	0.319293	0.319293	0.320567	0.320567	0.321396	0.321396	0.322199	0.322199	0.322843	0.322843	0.323067	0.323067	0.322892	0.322892	0.32287	0.32287	0.32286	0.3227	0.3227	0.322693	0.322693	0.323044	0.323044	0.3232	0.3232	0.323152	0.323152	0.323255	0.323255	0.323331	0.323331	0.322958	0.322958	0.322571	0.322571	0.322559	0.322559	0.322731	0.322731	0.322942	0.322942	0.323478	0.324373	0.324373	0.32534	0.32534	0.326232	0.326232
359	2	0.524726	0.524726	0.521071	0.521071	0.519431	0.519431	0.518173	0.518173	0.515703	0.515703	0.513962	0.513962	0.512828	0.512828	0.510923	0.510923	0.50995	0.51071	0.51071	0.510743	0.510743	0.510702	0.510702	0.511666	0.511666	0.511216	0.511216	0.50947	0.50947	0.508207	0.508207	0.506375	0.506375	0.503488	0.503488	0.501587	0.501587	0.500665	0.500665	0.499317	0.499317	0.499202	0.50066	0.50066	0.501708	0.501708	0.503252	0.503252
360	2	0.358319	0.358319	0.357981	0.357981	0.358136	0.358136	0.357981	0.357981	0.357788	0.357788	0.356968	0.356968	0.355648	0.355648	0.354635	0.354635	0.353581	0.352935	0.352935	0.352853	0.352853	0.352647	0.352647	0.352643	0.352643	0.352847	0.352847	0.352444	0.352444	0.351781	0.351781	0.350992	0.350992	0.3499	0.3499	0.349043	0.349043	0.348197	0.348197	0.347119	0.347119	0.346785	0.346901	0.346901	0.347195	0.347195	0.347993	0.347993
361	3	0.233855	0.233855	0.234429	0.234429	0.234888	0.234888	0.235315	0.235315	0.235905	0.235905	0.236084	0.236084	0.236017	0.236017	0.236033	0.236033	0.23599	0.235836	0.235836	0.235911	0.235911	0.235997	0.235997	0.235809	0.235809	0.235563	0.235563	0.23538	0.23538	0.234912	0.234912	0.234426	0.234426	0.234403	0.234403	0.234391	0.234391	0.23418	0.23418	0.234329	0.234329	0.234871	0.235301	0.235301	0.235899	0.235899	0.236994	0.236994
362	10	0.357276	0.357276	0.358201	0.358201	0.360249	0.360249	0.362639	0.362639	0.364254	0.364254	0.364797	0.364797	0.364923	0.364923	0.365284	0.365284	0.365949	0.366591	0.366591	0.366508	0.366508	0.36579	0.36579	0.364961	0.364961	0.364642	0.364642	0.364485	0.364485	0.363588	0.363588	0.361903	0.361903	0.360266	0.360266	0.359632	0.359632	0.360103	0.360103	0.360469	0.360469	0.360245	0.360065	0.360065	0.360426	0.360426	0.361435	0.361435
363	7	0.260215	0.260215	0.258769	0.258769	0.257056	0.257056	0.254953	0.254953	0.253489	0.253489	0.25229	0.25229	0.250341	0.250341	0.248728	0.248728	0.247382	0.246798	0.246798	0.246517	0.246517	0.245633	0.245633	0.245286	0.245286	0.244995	0.244995	0.244308	0.244308	0.243275	0.243275	0.241954	0.241954	0.241634	0.241634	0.241555	0.241555	0.240788	0.240788	0.240146	0.240146	0.239592	0.240051	0.240051	0.240658	0.240658	0.240304	0.240304
364	1	0.254253	0.254253	0.25523	0.25523	0.255866	0.255866	0.257295	0.257295	0.258698	0.258698	0.258584	0.258584	0.258638	0.258638	0.259573	0.259573	0.259507	0.258988	0.258988	0.258978	0.258978	0.259865	0.259865	0.259815	0.259815	0.258608	0.258608	0.258527	0.258527	0.258738	0.258738	0.258106	0.258106	0.257307	0.257307	0.25718	0.25718	0.257935	0.257935	0.257734	0.257734	0.256885	0.258183	0.258183	0.259943	0.259943	0.260186	0.260186
365	8	0.35293	0.35293	0.35478	0.35478	0.356785	0.356785	0.358469	0.358469	0.3596	0.3596	0.360004	0.360004	0.360488	0.360488	0.360757	0.360757	0.360525	0.359785	0.359785	0.359437	0.359437	0.359388	0.359388	0.359138	0.359138	0.358495	0.358495	0.35753	0.35753	0.356174	0.356174	0.355283	0.355283	0.354929	0.354929	0.35472	0.35472	0.3543	0.3543	0.353324	0.353324	0.352908	0.353764	0.353764	0.354986	0.354986	0.355539	0.355539
366	1	0.318495	0.318495	0.318493	0.318493	0.317712	0.317712	0.31709	0.31709	0.31722	0.31722	0.316669	0.316669	0.315373	0.315373	0.313752	0.313752	0.312562	0.312175	0.312175	0.311642	0.311642	0.310918	0.310918	0.309773	0.309773	0.309422	0.309422	0.309357	0.309357	0.308464	0.308464	0.307288	0.307288	0.306187	0.306187	0.305971	0.305971	0.306059	0.306059	0.305524	0.305524	0.305135	0.305167	0.305167	0.305927	0.305927	0.306337	0.306337
367	8	0.309685	0.309685	0.310587	0.310587	0.311635	0.311635	0.313643	0.313643	0.315001	0.315001	0.315368	0.315368	0.315749	0.315749	0.317124	0.317124	0.318253	0.318343	0.318343	0.319096	0.319096	0.320296	0.320296	0.320706	0.320706	0.319699	0.319699	0.318773	0.318773	0.318034	0.318034	0.316194	0.316194	0.314225	0.314225	0.313628	0.313628	0.313995	0.313995	0.314029	0.314029	0.313686	0.314695	0.314695	0.316242	0.316242	0.316976	0.316976
368	10	0.311515	0.311515	0.311993	0.311993	0.313345	0.313345	0.31531	0.31531	0.31654	0.31654	0.316577	0.316577	0.316308	0.316308	0.316688	0.316688	0.317426	0.318068	0.318068	0.318131	0.318131	0.317541	0.317541	0.316497	0.316497	0.316272	0.316272	0.316448	0.316448	0.315639	0.315639	0.314005	0.314005	0.312393	0.312393	0.311889	0.311889	0.31262	0.31262	0.313059	0.313059	0.313095	0.313631	0.313631	0.314556	0.314556	0.315695	0.315695
369	1	0.342676	0.342676	0.343196	0.343196	0.343344	0.343344	0.344548	0.344548	0.345159	0.345159	0.344588	0.344588	0.344628	0.344628	0.345065	0.345065	0.344226	0.343808	0.343808	0.344541	0.344541	0.34463	0.34463	0.344182	0.344182	0.34458	0.34458	0.34434	0.34434	0.343236	0.343236	0.342738	0.342738	0.342705	0.342705	0.341757	0.341757	0.341417	0.341417	0.341994	0.341994	0.342179	0.342517	0.342517	0.344121	0.344121	0.345419	0.345419
370	4	0.247306	0.247306	0.246442	0.246442	0.244962	0.244962	0.244088	0.244088	0.243692	0.243692	0.242667	0.242667	0.241078	0.241078	0.240144	0.240144	0.23959	0.238658	0.238658	0.237535	0.237535	0.237457	0.237457	0.237795	0.237795	0.237043	0.237043	0.235509	0.235509	0.234652	0.234652	0.234454	0.234454	0.233562	0.233562	0.232276	0.232276	0.232159	0.232159	0.232689	0.232689	0.232731	0.232811	0.232811	0.233709	0.233709	0.234918	0.234918
371	9	0.312307	0.312307	0.312919	0.312919	0.312987	0.312987	0.313488	0.313488	0.314263	0.314263	0.314265	0.314265	0.314557	0.314557	0.314543	0.314543	0.313798	0.313831	0.313831	0.313632	0.313632	0.313558	0.313558	0.31339	0.31339	0.312795	0.312795	0.312447	0.312447	0.311808	0.311808	0.310872	0.310872	0.310455	0.310455	0.309996	0.309996	0.309734	0.309734	0.309707	0.309707	0.30966	0.310501	0.310501	0.311385	0.311385	0.311442	0.311442
372	6	0.36905	0.36905	0.369561	0.369561	0.37041	0.37041	0.37138	0.37138	0.372731	0.372731	0.373024	0.373024	0.373019	0.373019	0.372496	0.372496	0.372515	0.372311	0.372311	0.372228	0.372228	0.371546	0.371546	0.37084	0.37084	0.370284	0.370284	0.369963	0.369963	0.368888	0.368888	0.367802	0.367802	0.367024	0.367024	0.366714	0.366714	0.366594	0.366594	0.366157	0.366157	0.365993	0.36629	0.36629	0.366987	0.366987	0.367269	0.367269
373	4	0.363336	0.363336	0.361948	0.361948	0.360706	0.360706	0.359803	0.359803	0.358963	0.358963	0.358122	0.358122	0.35779	0.35779	0.357698	0.357698	0.357587	0.357937	0.357937	0.358408	0.358408	0.358674	0.358674	0.358885	0.358885	0.358541	0.358541	0.357306	0.357306	0.355668	0.355668	0.353852	0.353852	0.352076	0.352076	0.350966	0.350966	0.350772	0.350772	0.350737	0.350737	0.351033	0.351942	0.351942	0.353132	0.353132	0.354239	0.354239
374	10	0.281531	0.281531	0.282523	0.282523	0.281928	0.281928	0.281476	0.281476	0.282578	0.282578	0.283983	0.283983	0.284221	0.284221	0.283914	0.283914	0.283289	0.282443	0.282443	0.282418	0.282418	0.283472	0.283472	0.283629	0.283629	0.282434	0.282434	0.281585	0.281585	0.281869	0.281869	0.282418	0.282418	0.282506	0.282506	0.282688	0.282688	0.282869	0.282869	0.28211	0.28211	0.28196	0.283829	0.283829	0.285376	0.285376	0.284936	0.284936
375	5	0.297815	0.297815	0.29841	0.29841	0.298658	0.298658	0.298671	0.298671	0.298981	0.298981	0.299789	0.299789	0.300643	0.300643	0.301134	0.301134	0.301199	0.301512	0.301512	0.302308	0.302308	0.303019	0.303019	0.302784	0.302784	0.301845	0.301845	0.300782	0.300782	0.299408	0.299408	0.297712	0.297712	0.295848	0.295848	0.294168	0.294168	0.293377	0.293377	0.293015	0.293015	0.292906	0.293205	0.293205	0.293631	0.293631	0.29413	0.29413
376	6	0.280542	0.280542	0.280905	0.280905	0.2815	0.2815	0.282127	0.282127	0.2824	0.2824	0.282258	0.282258	0.282011	0.282011	0.281946	0.281946	0.281849	0.281679	0.281679	0.281376	0.281376	0.281033	0.281033	0.280531	0.280531	0.280237	0.280237	0.280065	0.280065	0.27949	0.27949	0.278883	0.278883	0.278483	0.278483	0.278206	0.278206	0.278166	0.278166	0.277997	0.277997	0.277927	0.278319	0.278319	0.27875	0.27875	0.278949	0.278949
377	2	0.433134	0.433134	0.431769	0.431769	0.432694	0.432694	0.433048	0.433048	0.432219	0.432219	0.432107	0.432107	0.431917	0.431917	0.431068	0.431068	0.430629	0.431531	0.431531	0.432045	0.432045	0.431949	0.431949	0.433096	0.433096	0.432813	0.432813	0.43094	0.43094	0.429508	0.429508	0.427146	0.427146	0.424239	0.424239	0.422929	0.422929	0.421947	0.421947	0.420651	0.420651	0.420443	0.421722	0.421722	0.422667	0.422667	0.423184	0.423184
378	4	0.278806	0.278806	0.278305	0.278305	0.27724	0.27724	0.276684	0.276684	0.276673	0.276673	0.276647	0.276647	0.276281	0.276281	0.275773	0.275773	0.275677	0.276238	0.276238	0.276846	0.276846	0.277002	0.277002	0.276469	0.276469	0.27623	0.27623	0.276313	0.276313	0.27555	0.27555	0.274012	0.274012	0.272638	0.272638	0.27218	0.27218	0.272517	0.272517	0.272253	0.272253	0.27157	0.271824	0.271824	0.273137	0.273137	0.274546	0.274546
379	4	0.286388	0.286388	0.285052	0.285052	0.283979	0.283979	0.28328	0.28328	0.282633	0.282633	0.281956	0.281956	0.281815	0.281815	0.281862	0.281862	0.281724	0.281912	0.281912	0.282172	0.282172	0.282359	0.282359	0.282545	0.282545	0.282237	0.282237	0.281216	0.281216	0.279762	0.279762	0.278266	0.278266	0.277004	0.277004	0.276136	0.276136	0.275993	0.275993	0.275976	0.275976	0.276192	0.277036	0.277036	0.277976	0.277976	0.27875	0.27875
380	1	0.360976	0.360976	0.361402	0.361402	0.361775	0.361775	0.361736	0.361736	0.361256	0.361256	0.36103	0.36103	0.361135	0.361135	0.360856	0.360856	0.360256	0.360407	0.360407	0.3614	0.3614	0.361887	0.361887	0.361348	0.361348	0.361019	0.361019	0.361347	0.361347	0.360905	0.360905	0.359037	0.359037	0.357348	0.357348	0.356696	0.356696	0.356304	0.356304	0.35535	0.35535	0.354772	0.355761	0.355761	0.356965	0.356965	0.357003	0.357003
381	4	0.228836	0.228836	0.228374	0.228374	0.228002	0.228002	0.226756	0.226756	0.226238	0.226238	0.22645	0.22645	0.226058	0.226058	0.225556	0.225556	0.226074	0.226575	0.226575	0.226322	0.226322	0.226752	0.226752	0.22727	0.22727	0.226772	0.226772	0.225562	0.225562	0.224622	0.224622	0.223488	0.223488	0.221865	0.221865	0.22091	0.22091	0.220704	0.220704	0.220121	0.220121	0.219644	0.220378	0.220378	0.220976	0.220976	0.221039	0.221039
382	6	0.380983	0.380983	0.382816	0.382816	0.384614	0.384614	0.384827	0.384827	0.384473	0.384473	0.384506	0.384506	0.385768	0.385768	0.386187	0.386187	0.385519	0.38424	0.38424	0.384395	0.384395	0.385218	0.385218	0.385498	0.385498	0.384566	0.384566	0.38316	0.38316	0.382326	0.382326	0.381783	0.381783	0.381194	0.381194	0.379793	0.379793	0.378969	0.378969	0.378838	0.378838	0.379567	0.380156	0.380156	0.380148	0.380148	0.38043	0.38043
383	8	0.242594	0.242594	0.243	0.243	0.243613	0.243613	0.243946	0.243946	0.243948	0.243948	0.243552	0.243552	0.24341	0.24341	0.243135	0.243135	0.242663	0.241706	0.241706	0.241183	0.241183	0.240991	0.240991	0.24085	0.24085	0.240481	0.240481	0.239932	0.239932	0.238973	0.238973	0.238538	0.238538	0.23868	0.23868	0.238769	0.238769	0.238502	0.238502	0.237798	0.237798	0.237591	0.238427	0.238427	0.239646	0.239646	0.240046	0.240046
384	10	0.293912	0.293912	0.293823	0.293823	0.293387	0.293387	0.292454	0.292454	0.291267	0.291267	0.289784	0.289784	0.288358	0.288358	0.287646	0.287646	0.287602	0.287555	0.287555	0.286847	0.286847	0.286113	0.286113	0.286185	0.286185	0.287126	0.287126	0.287747	0.287747	0.286894	0.286894	0.285062	0.285062	0.284126	0.284126	0.284714	0.284714	0.285834	0.285834	0.285907	0.285907	0.285087	0.28478	0.28478	0.285531	0.285531	0.286367	0.286367
385	4	0.36689	0.36689	0.366864	0.366864	0.366443	0.366443	0.366263	0.366263	0.366757	0.366757	0.367438	0.367438	0.367718	0.367718	0.368333	0.368333	0.369373	0.371278	0.371278	0.373394	0.373394	0.374769	0.374769	0.375338	0.375338	0.375647	0.375647	0.375747	0.375747	0.374559	0.374559	0.372216	0.372216	0.369907	0.369907	0.368187	0.368187	0.367316	0.367316	0.366095	0.366095	0.364753	0.365084	0.365084	0.366466	0.366466	0.367849	0.367849
386	3	0.264114	0.264114	0.26384	0.26384	0.263677	0.263677	0.263606	0.263606	0.263282	0.263282	0.262799	0.262799	0.262294	0.262294	0.26138	0.26138	0.260489	0.259981	0.259981	0.259508	0.259508	0.259059	0.259059	0.258596	0.258596	0.25811	0.25811	0.257629	0.257629	0.257	0.257	0.256573	0.256573	0.256424	0.256424	0.25638	0.25638	0.256258	0.256258	0.25583	0.25583	0.255725	0.256369	0.256369	0.257111	0.257111	0.257661	0.257661
387	3	0.337787	0.337787	0.33891	0.33891	0.339374	0.339374	0.339653	0.339653	0.340335	0.340335	0.340589	0.340589	0.340469	0.340469	0.341052	0.341052	0.340348	0.340598	0.340598	0.340625	0.340625	0.340439	0.340439	0.340615	0.340615	0.340529	0.340529	0.340224	0.340224	0.340172	0.340172	0.339429	0.339429	0.339346	0.339346	0.339648	0.339648	0.339618	0.339618	0.340076	0.340076	0.340303	0.340855	0.340855	0.342256	0.342256	0.342932	0.342932
388	11	0.410504	0.410504	0.410393	0.410393	0.4097	0.4097	0.410025	0.410025	0.410052	0.410052	0.40936	0.40936	0.409228	0.409228	0.409014	0.409014	0.407497	0.406857	0.406857	0.407057	0.407057	0.406379	0.406379	0.405118	0.405118	0.405018	0.405018	0.404436	0.404436	0.403306	0.403306	0.403131	0.403131	0.402971	0.402971	0.402433	0.402433	0.402724	0.402724	0.402929	0.402929	0.40267	0.403772	0.403772	0.405622	0.405622	0.406121	0.406121
389	3	0.306158	0.306158	0.305919	0.305919	0.305453	0.305453	0.304975	0.304975	0.304508	0.304508	0.303938	0.303938	0.30315	0.30315	0.302401	0.302401	0.301579	0.300897	0.300897	0.300309	0.300309	0.299987	0.299987	0.299639	0.299639	0.299519	0.299519	0.299452	0.299452	0.299343	0.299343	0.29935	0.29935	0.299501	0.299501	0.299719	0.299719	0.300062	0.300062	0.300302	0.300302	0.300722	0.301447	0.301447	0.302188	0.302188	0.302708	0.302708
390	6	0.383349	0.383349	0.383703	0.383703	0.383218	0.383218	0.383461	0.383461	0.384166	0.384166	0.384493	0.384493	0.383282	0.383282	0.382715	0.382715	0.382693	0.382436	0.382436	0.381071	0.381071	0.380838	0.380838	0.38142	0.38142	0.381395	0.381395	0.379913	0.379913	0.379048	0.379048	0.379142	0.379142	0.378707	0.378707	0.377355	0.377355	0.376941	0.376941	0.377883	0.377883	0.378146	0.377595	0.377595	0.378127	0.378127	0.379794	0.379794
391	4	0.369783	0.369783	0.367591	0.367591	0.365761	0.365761	0.3653	0.3653	0.364912	0.364912	0.363271	0.363271	0.360919	0.360919	0.359522	0.359522	0.359206	0.358828	0.358828	0.357542	0.357542	0.355977	0.355977	0.354927	0.354927	0.355136	0.355136	0.354273	0.354273	0.351735	0.351735	0.349452	0.349452	0.348533	0.348533	0.348524	0.348524	0.347571	0.347571	0.345218	0.345218	0.344234	0.345698	0.345698	0.347163	0.347163	0.346798	0.346798
392	11	0.223056	0.223056	0.223773	0.223773	0.224499	0.224499	0.22448	0.22448	0.22463	0.22463	0.2253	0.2253	0.225886	0.225886	0.225411	0.225411	0.224423	0.224215	0.224215	0.224556	0.224556	0.224299	0.224299	0.223132	0.223132	0.222455	0.222455	0.222587	0.222587	0.222203	0.222203	0.221015	0.221015	0.220088	0.220088	0.220347	0.220347	0.221096	0.221096	0.220854	0.220854	0.220121	0.220736	0.220736	0.222424	0.222424	0.223479	0.223479
393	8	0.385323	0.385323	0.384334	0.384334	0.384134	0.384134	0.383833	0.383833	0.383115	0.383115	0.382157	0.382157	0.38143	0.38143	0.381061	0.381061	0.38076	0.380374	0.380374	0.38013	0.38013	0.380176	0.380176	0.380313	0.380313	0.379761	0.379761	0.378372	0.378372	0.376711	0.376711	0.375277	0.375277	0.374189	0.374189	0.373053	0.373053	0.371886	0.371886	0.370874	0.370874	0.370528	0.371243	0.371243	0.372601	0.372601	0.373901	0.373901
394	7	0.439009	0.439009	0.438712	0.438712	0.438063	0.438063	0.437716	0.437716	0.437694	0.437694	0.437364	0.437364	0.437345	0.437345	0.437648	0.437648	0.437575	0.438035	0.438035	0.438827	0.438827	0.43914	0.43914	0.439065	0.439065	0.438692	0.438692	0.437565	0.437565	0.43586	0.43586	0.433909	0.433909	0.431924	0.431924	0.431027	0.431027	0.430982	0.430982	0.430466	0.430466	0.430736	0.432169	0.432169	0.433357	0.433357	0.434456	0.434456
395	10	0.377748	0.377748	0.378094	0.378094	0.377326	0.377326	0.377499	0.377499	0.3787	0.3787	0.37893	0.37893	0.378366	0.378366	0.378503	0.378503	0.377812	0.376324	0.376324	0.37598	0.37598	0.376379	0.376379	0.375568	0.375568	0.374736	0.374736	0.374458	0.374458	0.373614	0.373614	0.372233	0.372233	0.37216	0.37216	0.372921	0.372921	0.372955	0.372955	0.372985	0.372985	0.374081	0.374777	0.374777	0.374854	0.374854	0.376092	0.376092
396	2	0.574859	0.574859	0.570374	0.570374	0.568087	0.568087	0.566089	0.566089	0.562847	0.562847	0.560243	0.560243	0.558101	0.558101	0.555178	0.555178	0.553057	0.552374	0.552374	0.550789	0.550789	0.549739	0.549739	0.549902	0.549902	0.548833	0.548833	0.546796	0.546796	0.545466	0.545466	0.543757	0.543757	0.541484	0.541484	0.540533	0.540533	0.540452	0.540452	0.539789	0.539789	0.540289	0.542213	0.542213	0.543523	0.543523	0.545176	0.545176
397	11	0.206313	0.206313	0.207229	0.207229	0.207811	0.207811	0.207653	0.207653	0.207459	0.207459	0.208003	0.208003	0.208349	0.208349	0.2077	0.2077	0.206599	0.206198	0.206198	0.206411	0.206411	0.206004	0.206004	0.204824	0.204824	0.204095	0.204095	0.204297	0.204297	0.20393	0.20393	0.202609	0.202609	0.201645	0.201645	0.201797	0.201797	0.202458	0.202458	0.202086	0.202086	0.201192	0.201749	0.201749	0.203386	0.203386	0.204445	0.204445
398	7	0.288212	0.288212	0.288736	0.288736	0.289912	0.289912	0.290134	0.290134	0.289324	0.289324	0.288487	0.288487	0.288704	0.288704	0.28883	0.28883	0.287891	0.286506	0.286506	0.286199	0.286199	0.286618	0.286618	0.28633	0.28633	0.28487	0.28487	0.28363	0.28363	0.283257	0.283257	0.283201	0.283201	0.282219	0.282219	0.280663	0.280663	0.280072	0.280072	0.280641	0.280641	0.281077	0.280613	0.280613	0.280142	0.280142	0.280714	0.280714
399	3	0.270221	0.270221	0.270679	0.270679	0.270129	0.270129	0.269712	0.269712	0.270062	0.270062	0.269899	0.269899	0.26891	0.26891	0.268508	0.268508	0.268707	0.268348	0.268348	0.267471	0.267471	0.267405	0.267405	0.267834	0.267834	0.267552	0.267552	0.26687	0.26687	0.266911	0.266911	0.26732	0.26732	0.266767	0.266767	0.266017	0.266017	0.26652	0.26652	0.267207	0.267207	0.266986	0.266987	0.266987	0.268198	0.268198	0.269169	0.269169
400	2	0.512339	0.512339	0.509284	0.509284	0.508726	0.508726	0.508524	0.508524	0.507123	0.507123	0.506282	0.506282	0.506078	0.506078	0.505265	0.505265	0.505583	0.507798	0.507798	0.509328	0.509328	0.510601	0.510601	0.512534	0.512534	0.512699	0.512699	0.511039	0.511039	0.509135	0.509135	0.506356	0.506356	0.50254	0.50254	0.499811	0.499811	0.497994	0.497994	0.495939	0.495939	0.495264	0.496345	0.496345	0.497265	0.497265	0.498626	0.498626
401	9	0.517758	0.517758	0.51792	0.51792	0.518222	0.518222	0.51828	0.51828	0.518138	0.518138	0.518182	0.518182	0.517677	0.517677	0.516486	0.516486	0.515429	0.514651	0.514651	0.513863	0.513863	0.513516	0.513516	0.51269	0.51269	0.511364	0.511364	0.510434	0.510434	0.509104	0.509104	0.507467	0.507467	0.506233	0.506233	0.505551	0.505551	0.505117	0.505117	0.50422	0.50422	0.503835	0.504632	0.504632	0.505674	0.505674	0.50615	0.50615
402	6	0.421797	0.421797	0.423235	0.423235	0.424759	0.424759	0.426099	0.426099	0.426811	0.426811	0.426635	0.426635	0.426301	0.426301	0.426205	0.426205	0.426083	0.425715	0.425715	0.425192	0.425192	0.424848	0.424848	0.424571	0.424571	0.424204	0.424204	0.423873	0.423873	0.423174	0.423174	0.422362	0.422362	0.421811	0.421811	0.421451	0.421451	0.421389	0.421389	0.421231	0.421231	0.421291	0.421763	0.421763	0.422367	0.422367	0.42269	0.42269
403	2	0.281025	0.281025	0.280964	0.280964	0.282594	0.282594	0.283149	0.283149	0.28267	0.28267	0.283562	0.283562	0.283828	0.283828	0.283002	0.283002	0.283225	0.283692	0.283692	0.28301	0.28301	0.282971	0.282971	0.283578	0.283578	0.282542	0.282542	0.281738	0.281738	0.281626	0.281626	0.280199	0.280199	0.279118	0.279118	0.279488	0.279488	0.279108	0.279108	0.27869	0.27869	0.279335	0.279595	0.279595	0.279437	0.279437	0.280025	0.280025
404	2	0.488392	0.488392	0.488456	0.488456	0.490401	0.490401	0.492138	0.492138	0.492317	0.492317	0.492787	0.492787	0.493466	0.493466	0.492783	0.492783	0.492741	0.494009	0.494009	0.494495	0.494495	0.494756	0.494756	0.495703	0.495703	0.494783	0.494783	0.492194	0.492194	0.489641	0.489641	0.486613	0.486613	0.483033	0.483033	0.480873	0.480873	0.479711	0.479711	0.478355	0.478355	0.478227	0.47953	0.47953	0.480478	0.480478	0.481926	0.481926
405	4	0.246302	0.246302	0.246076	0.246076	0.245407	0.245407	0.245095	0.245095	0.245359	0.245359	0.245623	0.245623	0.245497	0.245497	0.245261	0.245261	0.24536	0.246049	0.246049	0.246727	0.246727	0.246917	0.246917	0.246639	0.246639	0.246686	0.246686	0.246865	0.246865	0.246188	0.246188	0.244733	0.244733	0.243452	0.243452	0.242979	0.242979	0.243217	0.243217	0.242928	0.242928	0.242232	0.242448	0.242448	0.243652	0.243652	0.24485	0.24485
406	1	0.355644	0.355644	0.356674	0.356674	0.357396	0.357396	0.358012	0.358012	0.358481	0.358481	0.358595	0.358595	0.358214	0.358214	0.358023	0.358023	0.357817	0.357466	0.357466	0.357415	0.357415	0.357786	0.357786	0.357855	0.357855	0.357768	0.357768	0.357798	0.357798	0.357822	0.357822	0.357499	0.357499	0.35712	0.35712	0.357077	0.357077	0.357259	0.357259	0.357423	0.357423	0.35787	0.35872	0.35872	0.359684	0.359684	0.360645	0.360645
407	2	0.243324	0.243324	0.244301	0.244301	0.245439	0.245439	0.246187	0.246187	0.246847	0.246847	0.247087	0.247087	0.246573	0.246573	0.24626	0.24626	0.245671	0.24505	0.24505	0.245151	0.245151	0.245065	0.245065	0.244799	0.244799	0.244832	0.244832	0.244226	0.244226	0.243428	0.243428	0.242701	0.242701	0.24153	0.24153	0.240822	0.240822	0.240056	0.240056	0.238838	0.238838	0.238622	0.238947	0.238947	0.239314	0.239314	0.23993	0.23993
408	7	0.42723	0.42723	0.424759	0.424759	0.423299	0.423299	0.421899	0.421899	0.420047	0.420047	0.418006	0.418006	0.415606	0.415606	0.413748	0.413748	0.412202	0.410823	0.410823	0.410004	0.410004	0.409163	0.409163	0.408512	0.408512	0.407769	0.407769	0.406634	0.406634	0.405651	0.405651	0.404197	0.404197	0.40281	0.40281	0.402057	0.402057	0.401559	0.401559	0.401698	0.401698	0.402192	0.402835	0.402835	0.403971	0.403971	0.404926	0.404926
409	11	0.384035	0.384035	0.384367	0.384367	0.384426	0.384426	0.384477	0.384477	0.384389	0.384389	0.384198	0.384198	0.383841	0.383841	0.383337	0.383337	0.38252	0.382143	0.382143	0.381964	0.381964	0.381812	0.381812	0.38125	0.38125	0.380663	0.380663	0.380152	0.380152	0.379556	0.379556	0.379065	0.379065	0.378545	0.378545	0.378371	0.378371	0.378688	0.378688	0.378704	0.378704	0.378948	0.380026	0.380026	0.381059	0.381059	0.381611	0.381611
410	6	0.228651	0.228651	0.229096	0.229096	0.228995	0.228995	0.22943	0.22943	0.230214	0.230214	0.23011	0.23011	0.229298	0.229298	0.228851	0.228851	0.228893	0.228356	0.228356	0.227515	0.227515	0.227382	0.227382	0.22776	0.22776	0.227343	0.227343	0.226384	0.226384	0.225947	0.225947	0.226277	0.226277	0.225885	0.225885	0.224764	0.224764	0.224748	0.224748	0.225437	0.225437	0.225064	0.224343	0.224343	0.225038	0.225038	0.226279	0.226279
411	1	0.473305	0.473305	0.472875	0.472875	0.472046	0.472046	0.471562	0.471562	0.47151	0.47151	0.470907	0.470907	0.469512	0.469512	0.467913	0.467913	0.466632	0.465868	0.465868	0.465125	0.465125	0.463978	0.463978	0.462604	0.462604	0.46196	0.46196	0.461686	0.461686	0.460886	0.460886	0.459649	0.459649	0.458939	0.458939	0.459001	0.459001	0.459515	0.459515	0.459585	0.459585	0.459577	0.460305	0.460305	0.461639	0.461639	0.462795	0.462795
412	1	0.498554	0.498554	0.498708	0.498708	0.498762	0.498762	0.49884	0.49884	0.499277	0.499277	0.498763	0.498763	0.497112	0.497112	0.494738	0.494738	0.492808	0.491418	0.491418	0.490096	0.490096	0.488064	0.488064	0.486054	0.486054	0.484354	0.484354	0.482839	0.482839	0.480895	0.480895	0.478575	0.478575	0.476478	0.476478	0.475023	0.475023	0.474152	0.474152	0.473043	0.473043	0.471686	0.470906	0.470906	0.471053	0.471053	0.471314	0.471314
413	8	0.489899	0.489899	0.487392	0.487392	0.485903	0.485903	0.484562	0.484562	0.482753	0.482753	0.48049	0.48049	0.478378	0.478378	0.47667	0.47667	0.474991	0.473283	0.473283	0.471861	0.471861	0.471039	0.471039	0.470487	0.470487	0.469441	0.469441	0.467627	0.467627	0.465705	0.465705	0.464215	0.464215	0.463392	0.463392	0.462739	0.462739	0.462138	0.462138	0.461736	0.461736	0.462001	0.463208	0.463208	0.464969	0.464969	0.466483	0.466483
414	4	0.309115	0.309115	0.307067	0.307067	0.305734	0.305734	0.305082	0.305082	0.304169	0.304169	0.304137	0.304137	0.304067	0.304067	0.304772	0.304772	0.305948	0.307078	0.307078	0.308897	0.308897	0.309776	0.309776	0.310753	0.310753	0.310555	0.310555	0.30933	0.30933	0.307675	0.307675	0.305021	0.305021	0.303064	0.303064	0.301145	0.301145	0.299583	0.299583	0.299146	0.299146	0.29866	0.299398	0.299398	0.300119	0.300119	0.300994	0.300994
415	4	0.260896	0.260896	0.259756	0.259756	0.258856	0.258856	0.258313	0.258313	0.257858	0.257858	0.257135	0.257135	0.256397	0.256397	0.256106	0.256106	0.255874	0.255341	0.255341	0.254852	0.254852	0.254903	0.254903	0.255043	0.255043	0.254439	0.254439	0.253281	0.253281	0.252297	0.252297	0.251491	0.251491	0.250509	0.250509	0.24964	0.24964	0.249538	0.249538	0.249779	0.249779	0.249885	0.249963	0.249963	0.250447	0.250447	0.251044	0.251044
416	11	0.51611	0.51611	0.514694	0.514694	0.51322	0.51322	0.511236	0.511236	0.509098	0.509098	0.506927	0.506927	0.504853	0.504853	0.502472	0.502472	0.499927	0.498176	0.498176	0.497298	0.497298	0.496689	0.496689	0.495373	0.495373	0.493812	0.493812	0.492347	0.492347	0.490977	0.490977	0.489457	0.489457	0.487699	0.487699	0.485935	0.485935	0.484529	0.484529	0.483587	0.483587	0.483339	0.483545	0.483545	0.483974	0.483974	0.484862	0.484862
417	3	0.346529	0.346529	0.347193	0.347193	0.346919	0.346919	0.346673	0.346673	0.347023	0.347023	0.34689	0.34689	0.345855	0.345855	0.345459	0.345459	0.345591	0.34515	0.34515	0.344043	0.344043	0.343887	0.343887	0.344411	0.344411	0.344269	0.344269	0.343606	0.343606	0.343805	0.343805	0.344355	0.344355	0.343788	0.343788	0.343023	0.343023	0.343632	0.343632	0.3445	0.3445	0.344506	0.344747	0.344747	0.346213	0.346213	0.347394	0.347394
418	1	0.327834	0.327834	0.328278	0.328278	0.328204	0.328204	0.328368	0.328368	0.329084	0.329084	0.329189	0.329189	0.328369	0.328369	0.327089	0.327089	0.326157	0.325854	0.325854	0.325473	0.325473	0.324614	0.324614	0.323574	0.323574	0.323218	0.323218	0.323128	0.323128	0.322585	0.322585	0.32142	0.32142	0.320588	0.320588	0.320361	0.320361	0.320598	0.320598	0.320516	0.320516	0.320352	0.320717	0.320717	0.321578	0.321578	0.322393	0.322393
419	3	0.29856	0.29856	0.298781	0.298781	0.299791	0.299791	0.3014	0.3014	0.302255	0.302255	0.301905	0.301905	0.301647	0.301647	0.30232	0.30232	0.302686	0.302046	0.302046	0.301156	0.301156	0.301156	0.301156	0.301548	0.301548	0.301309	0.301309	0.300246	0.300246	0.299296	0.299296	0.299362	0.299362	0.299537	0.299537	0.299034	0.299034	0.298489	0.298489	0.298504	0.298504	0.299506	0.300479	0.300479	0.300595	0.300595	0.300739	0.300739
420	3	0.192875	0.192875	0.194395	0.194395	0.194671	0.194671	0.195101	0.195101	0.196434	0.196434	0.196991	0.196991	0.196378	0.196378	0.196414	0.196414	0.197096	0.196804	0.196804	0.196213	0.196213	0.196783	0.196783	0.197157	0.197157	0.196359	0.196359	0.19602	0.19602	0.196638	0.196638	0.196786	0.196786	0.196023	0.196023	0.196213	0.196213	0.197286	0.197286	0.197304	0.197304	0.197074	0.198413	0.198413	0.19987	0.19987	0.200047	0.200047
421	6	0.498378	0.498378	0.499576	0.499576	0.500955	0.500955	0.500963	0.500963	0.501906	0.501906	0.501451	0.501451	0.501553	0.501553	0.500356	0.500356	0.500214	0.499018	0.499018	0.498927	0.498927	0.497609	0.497609	0.496536	0.496536	0.494359	0.494359	0.492411	0.492411	0.489148	0.489148	0.486558	0.486558	0.484454	0.484454	0.482603	0.482603	0.480762	0.480762	0.479054	0.479054	0.478168	0.478151	0.478151	0.47828	0.47828	0.477725	0.477725
422	7	0.24995	0.24995	0.249836	0.249836	0.250545	0.250545	0.252138	0.252138	0.25255	0.25255	0.251892	0.251892	0.250825	0.250825	0.251208	0.251208	0.251587	0.251514	0.251514	0.25026	0.25026	0.249695	0.249695	0.249835	0.249835	0.250919	0.250919	0.250619	0.250619	0.249188	0.249188	0.248015	0.248015	0.24865	0.24865	0.249535	0.249535	0.249611	0.249611	0.248232	0.248232	0.247621	0.249031	0.249031	0.250769	0.250769	0.250939	0.250939
423	8	0.408143	0.408143	0.405587	0.405587	0.40386	0.40386	0.402312	0.402312	0.400737	0.400737	0.399129	0.399129	0.39807	0.39807	0.397713	0.397713	0.397671	0.397646	0.397646	0.397781	0.397781	0.398303	0.398303	0.398799	0.398799	0.398515	0.398515	0.397185	0.397185	0.395142	0.395142	0.392911	0.392911	0.391023	0.391023	0.389113	0.389113	0.387019	0.387019	0.385221	0.385221	0.38434	0.384492	0.384492	0.385254	0.385254	0.38589	0.38589
424	4	0.47583	0.47583	0.475048	0.475048	0.474159	0.474159	0.474289	0.474289	0.474267	0.474267	0.473597	0.473597	0.473846	0.473846	0.474396	0.474396	0.473888	0.473935	0.473935	0.474687	0.474687	0.47455	0.47455	0.473797	0.473797	0.473271	0.473271	0.471742	0.471742	0.469334	0.469334	0.467638	0.467638	0.46627	0.46627	0.464758	0.464758	0.46477	0.46477	0.465161	0.465161	0.464941	0.465836	0.465836	0.467919	0.467919	0.468981	0.468981
425	1	0.348805	0.348805	0.350464	0.350464	0.351793	0.351793	0.353174	0.353174	0.354967	0.354967	0.355829	0.355829	0.355846	0.355846	0.355148	0.355148	0.355073	0.355332	0.355332	0.355646	0.355646	0.354979	0.354979	0.354267	0.354267	0.353705	0.353705	0.353122	0.353122	0.351767	0.351767	0.349921	0.349921	0.348523	0.348523	0.347851	0.347851	0.347524	0.347524	0.346972	0.346972	0.346475	0.34616	0.34616	0.346615	0.346615	0.347121	0.347121
426	3	0.408784	0.408784	0.409223	0.409223	0.410441	0.410441	0.412285	0.412285	0.41331	0.41331	0.413124	0.413124	0.412867	0.412867	0.413342	0.413342	0.41362	0.412945	0.412945	0.411952	0.411952	0.411869	0.411869	0.412181	0.412181	0.411845	0.411845	0.410646	0.410646	0.409513	0.409513	0.409354	0.409354	0.409445	0.409445	0.408848	0.408848	0.408273	0.408273	0.408521	0.408521	0.409694	0.410851	0.410851	0.411199	0.411199	0.411644	0.411644
427	10	0.308255	0.308255	0.306943	0.306943	0.305642	0.305642	0.305119	0.305119	0.305319	0.305319	0.305501	0.305501	0.30496	0.30496	0.303976	0.303976	0.302959	0.302032	0.302032	0.301051	0.301051	0.300413	0.300413	0.300021	0.300021	0.299169	0.299169	0.297229	0.297229	0.29494	0.29494	0.293249	0.293249	0.292377	0.292377	0.291715	0.291715	0.291187	0.291187	0.291007	0.291007	0.291289	0.291653	0.291653	0.291984	0.291984	0.292794	0.292794
428	6	0.275691	0.275691	0.276086	0.276086	0.276763	0.276763	0.277442	0.277442	0.277722	0.277722	0.277479	0.277479	0.277162	0.277162	0.277153	0.277153	0.277022	0.276759	0.276759	0.276571	0.276571	0.276412	0.276412	0.276139	0.276139	0.276074	0.276074	0.276121	0.276121	0.275905	0.275905	0.275641	0.275641	0.2755	0.2755	0.275484	0.275484	0.275548	0.275548	0.275394	0.275394	0.275432	0.275874	0.275874	0.276287	0.276287	0.276428	0.276428
429	9	0.302055	0.302055	0.302857	0.302857	0.303082	0.303082	0.303471	0.303471	0.304122	0.304122	0.304158	0.304158	0.304516	0.304516	0.304593	0.304593	0.304008	0.304102	0.304102	0.303925	0.303925	0.30389	0.30389	0.303856	0.303856	0.30332	0.30332	0.303097	0.303097	0.302625	0.302625	0.301721	0.301721	0.301422	0.301422	0.301026	0.301026	0.300701	0.300701	0.300701	0.300701	0.300685	0.301368	0.301368	0.302213	0.302213	0.302368	0.302368
430	10	0.354111	0.354111	0.357282	0.357282	0.358746	0.358746	0.360448	0.360448	0.363254	0.363254	0.365009	0.365009	0.365642	0.365642	0.365848	0.365848	0.365737	0.364586	0.364586	0.364036	0.364036	0.364631	0.364631	0.364762	0.364762	0.362931	0.362931	0.361293	0.361293	0.361216	0.361216	0.361603	0.361603	0.361123	0.361123	0.360558	0.360558	0.360377	0.360377	0.359988	0.359988	0.359745	0.360678	0.360678	0.362382	0.362382	0.362563	0.362563
431	11	0.336213	0.336213	0.336672	0.336672	0.336896	0.336896	0.33726	0.33726	0.337323	0.337323	0.337116	0.337116	0.337043	0.337043	0.33681	0.33681	0.33618	0.335932	0.335932	0.335783	0.335783	0.335584	0.335584	0.335258	0.335258	0.334962	0.334962	0.334503	0.334503	0.333964	0.333964	0.333506	0.333506	0.333136	0.333136	0.333022	0.333022	0.333289	0.333289	0.333333	0.333333	0.333662	0.334694	0.334694	0.335688	0.335688	0.336357	0.336357
432	1	0.313988	0.313988	0.31448	0.31448	0.315273	0.315273	0.315724	0.315724	0.315719	0.315719	0.315968	0.315968	0.31591	0.31591	0.315246	0.315246	0.314925	0.314766	0.314766	0.314469	0.314469	0.314579	0.314579	0.314454	0.314454	0.313673	0.313673	0.312841	0.312841	0.311704	0.311704	0.310251	0.310251	0.309199	0.309199	0.308837	0.308837	0.308448	0.308448	0.3079	0.3079	0.307994	0.308695	0.308695	0.309479	0.309479	0.31028	0.31028
433	6	0.275959	0.275959	0.277887	0.277887	0.279597	0.279597	0.279929	0.279929	0.279496	0.279496	0.279609	0.279609	0.280667	0.280667	0.281237	0.281237	0.280371	0.27923	0.27923	0.279346	0.279346	0.280448	0.280448	0.280752	0.280752	0.27978	0.27978	0.278538	0.278538	0.277905	0.277905	0.278054	0.278054	0.277761	0.277761	0.276796	0.276796	0.276141	0.276141	0.276188	0.276188	0.276691	0.277196	0.277196	0.277404	0.277404	0.277618	0.277618
434	11	0.410986	0.410986	0.409263	0.409263	0.407487	0.407487	0.405417	0.405417	0.403175	0.403175	0.400781	0.400781	0.39821	0.39821	0.395425	0.395425	0.392496	0.390068	0.390068	0.388408	0.388408	0.387088	0.387088	0.38538	0.38538	0.383642	0.383642	0.382321	0.382321	0.381455	0.381455	0.380557	0.380557	0.379455	0.379455	0.378346	0.378346	0.377892	0.377892	0.377748	0.377748	0.377955	0.37836	0.37836	0.378898	0.378898	0.379826	0.379826
435	7	0.26853	0.26853	0.268697	0.268697	0.269866	0.269866	0.271483	0.271483	0.272302	0.272302	0.271643	0.271643	0.270876	0.270876	0.271016	0.271016	0.271753	0.271659	0.271659	0.270687	0.270687	0.269891	0.269891	0.270291	0.270291	0.271021	0.271021	0.270424	0.270424	0.268561	0.268561	0.267179	0.267179	0.267166	0.267166	0.267611	0.267611	0.267101	0.267101	0.265402	0.265402	0.26448	0.265582	0.265582	0.267043	0.267043	0.267048	0.267048
436	1	0.30031	0.30031	0.300667	0.300667	0.301572	0.301572	0.302197	0.302197	0.302269	0.302269	0.302524	0.302524	0.302516	0.302516	0.301923	0.301923	0.301544	0.301324	0.301324	0.301105	0.301105	0.301317	0.301317	0.301393	0.301393	0.300804	0.300804	0.300178	0.300178	0.299392	0.299392	0.298359	0.298359	0.297742	0.297742	0.297529	0.297529	0.297311	0.297311	0.297055	0.297055	0.297364	0.298046	0.298046	0.298838	0.298838	0.299731	0.299731
437	3	0.429192	0.429192	0.430912	0.430912	0.431942	0.431942	0.432318	0.432318	0.432695	0.432695	0.432925	0.432925	0.433164	0.433164	0.432822	0.432822	0.431942	0.43107	0.43107	0.431139	0.431139	0.431324	0.431324	0.43076	0.43076	0.429872	0.429872	0.429165	0.429165	0.428311	0.428311	0.427815	0.427815	0.427249	0.427249	0.426625	0.426625	0.426284	0.426284	0.425803	0.425803	0.425758	0.426595	0.426595	0.427408	0.427408	0.427779	0.427779
438	8	0.507326	0.507326	0.505364	0.505364	0.504217	0.504217	0.503201	0.503201	0.501896	0.501896	0.500271	0.500271	0.498745	0.498745	0.49728	0.49728	0.495497	0.493514	0.493514	0.491937	0.491937	0.490961	0.490961	0.490001	0.490001	0.488343	0.488343	0.486227	0.486227	0.483815	0.483815	0.481868	0.481868	0.480732	0.480732	0.479922	0.479922	0.479133	0.479133	0.478132	0.478132	0.477691	0.478591	0.478591	0.480212	0.480212	0.48129	0.48129
439	3	0.245284	0.245284	0.244681	0.244681	0.244404	0.244404	0.244221	0.244221	0.244196	0.244196	0.243998	0.243998	0.243542	0.243542	0.242884	0.242884	0.242302	0.241929	0.241929	0.241641	0.241641	0.241223	0.241223	0.240779	0.240779	0.240374	0.240374	0.239871	0.239871	0.239233	0.239233	0.238714	0.238714	0.238384	0.238384	0.238114	0.238114	0.237957	0.237957	0.237972	0.237972	0.238237	0.238709	0.238709	0.239363	0.239363	0.240189	0.240189
440	1	0.214864	0.214864	0.214833	0.214833	0.214848	0.214848	0.214428	0.214428	0.21354	0.21354	0.212815	0.212815	0.212647	0.212647	0.211702	0.211702	0.210328	0.209681	0.209681	0.20977	0.20977	0.209624	0.209624	0.208415	0.208415	0.207734	0.207734	0.208031	0.208031	0.207782	0.207782	0.206606	0.206606	0.205632	0.205632	0.205797	0.205797	0.206066	0.206066	0.205242	0.205242	0.204937	0.20586	0.20586	0.206877	0.206877	0.206662	0.206662
441	1	0.404332	0.404332	0.404543	0.404543	0.405034	0.405034	0.405312	0.405312	0.405131	0.405131	0.40519	0.40519	0.404892	0.404892	0.40401	0.40401	0.403423	0.403192	0.403192	0.402771	0.402771	0.402884	0.402884	0.403037	0.403037	0.402701	0.402701	0.402397	0.402397	0.402016	0.402016	0.401391	0.401391	0.401041	0.401041	0.40112	0.40112	0.401322	0.401322	0.401336	0.401336	0.401925	0.403089	0.403089	0.404277	0.404277	0.405373	0.405373
442	10	0.317583	0.317583	0.3174	0.3174	0.317336	0.317336	0.317564	0.317564	0.317966	0.317966	0.319132	0.319132	0.320077	0.320077	0.319872	0.319872	0.31887	0.318448	0.318448	0.318379	0.318379	0.318955	0.318955	0.319864	0.319864	0.320158	0.320158	0.319001	0.319001	0.317638	0.317638	0.317212	0.317212	0.317203	0.317203	0.317506	0.317506	0.318645	0.318645	0.31918	0.31918	0.318632	0.318892	0.318892	0.320298	0.320298	0.321817	0.321817
443	2	0.325044	0.325044	0.326819	0.326819	0.328132	0.328132	0.328632	0.328632	0.329184	0.329184	0.329856	0.329856	0.330326	0.330326	0.329418	0.329418	0.328242	0.327618	0.327618	0.327745	0.327745	0.327235	0.327235	0.326179	0.326179	0.325214	0.325214	0.324888	0.324888	0.32429	0.32429	0.323223	0.323223	0.322013	0.322013	0.321566	0.321566	0.321651	0.321651	0.321073	0.321073	0.320141	0.319973	0.319973	0.320657	0.320657	0.321223	0.321223
444	8	0.463927	0.463927	0.463534	0.463534	0.4628	0.4628	0.462402	0.462402	0.462328	0.462328	0.461506	0.461506	0.459797	0.459797	0.458011	0.458011	0.456548	0.455236	0.455236	0.454035	0.454035	0.452768	0.452768	0.451564	0.451564	0.450772	0.450772	0.450035	0.450035	0.448916	0.448916	0.447729	0.447729	0.446973	0.446973	0.446755	0.446755	0.446633	0.446633	0.446178	0.446178	0.446214	0.447127	0.447127	0.448186	0.448186	0.448917	0.448917
445	2	0.250101	0.250101	0.249263	0.249263	0.248619	0.248619	0.248057	0.248057	0.247167	0.247167	0.245956	0.245956	0.244593	0.244593	0.242866	0.242866	0.241275	0.239783	0.239783	0.238521	0.238521	0.237775	0.237775	0.237255	0.237255	0.23694	0.23694	0.236765	0.236765	0.236596	0.236596	0.236475	0.236475	0.236254	0.236254	0.23578	0.23578	0.235247	0.235247	0.234579	0.234579	0.234096	0.234016	0.234016	0.234028	0.234028	0.234192	0.234192
446	6	0.293721	0.293721	0.29495	0.29495	0.295411	0.295411	0.297237	0.297237	0.299492	0.299492	0.300221	0.300221	0.300616	0.300616	0.302119	0.302119	0.30327	0.303039	0.303039	0.303336	0.303336	0.304729	0.304729	0.304772	0.304772	0.303476	0.303476	0.302876	0.302876	0.302367	0.302367	0.300905	0.300905	0.299177	0.299177	0.298879	0.298879	0.299413	0.299413	0.298608	0.298608	0.297909	0.299279	0.299279	0.300653	0.300653	0.300581	0.300581
447	4	0.314957	0.314957	0.313546	0.313546	0.312365	0.312365	0.311608	0.311608	0.311142	0.311142	0.310329	0.310329	0.309621	0.309621	0.30938	0.30938	0.309319	0.309152	0.309152	0.309089	0.309089	0.309306	0.309306	0.309493	0.309493	0.309147	0.309147	0.30818	0.30818	0.307288	0.307288	0.306317	0.306317	0.305165	0.305165	0.303997	0.303997	0.30373	0.30373	0.30391	0.30391	0.304063	0.304123	0.304123	0.304823	0.304823	0.305703	0.305703
448	8	0.495693	0.495693	0.497872	0.497872	0.500044	0.500044	0.502804	0.502804	0.505184	0.505184	0.506091	0.506091	0.506771	0.506771	0.507737	0.507737	0.508314	0.507958	0.507958	0.508126	0.508126	0.508904	0.508904	0.508451	0.508451	0.506873	0.506873	0.505799	0.505799	0.504658	0.504658	0.50292	0.50292	0.500933	0.500933	0.500346	0.500346	0.501002	0.501002	0.50061	0.50061	0.500038	0.501455	0.501455	0.503649	0.503649	0.504554	0.504554
449	5	0.385216	0.385216	0.385804	0.385804	0.386818	0.386818	0.387305	0.387305	0.387111	0.387111	0.38667	0.38667	0.387077	0.387077	0.388988	0.388988	0.391868	0.394729	0.394729	0.396806	0.396806	0.397491	0.397491	0.396973	0.396973	0.39619	0.39619	0.395338	0.395338	0.39373	0.39373	0.391431	0.391431	0.388348	0.388348	0.38482	0.38482	0.381904	0.381904	0.379948	0.379948	0.379834	0.381477	0.381477	0.383221	0.383221	0.383868	0.383868
450	3	0.306257	0.306257	0.308244	0.308244	0.309643	0.309643	0.31075	0.31075	0.312346	0.312346	0.313294	0.313294	0.313395	0.313395	0.313518	0.313518	0.313602	0.313028	0.313028	0.312682	0.312682	0.312625	0.312625	0.312019	0.312019	0.311196	0.311196	0.310813	0.310813	0.310097	0.310097	0.309044	0.309044	0.308648	0.308648	0.308681	0.308681	0.308451	0.308451	0.30848	0.30848	0.309191	0.309882	0.309882	0.310447	0.310447	0.311566	0.311566
451	7	0.421497	0.421497	0.421784	0.421784	0.422829	0.422829	0.424732	0.424732	0.425377	0.425377	0.424834	0.424834	0.423771	0.423771	0.423922	0.423922	0.424	0.423546	0.423546	0.42197	0.42197	0.420967	0.420967	0.42065	0.42065	0.421046	0.421046	0.420258	0.420258	0.418197	0.418197	0.416648	0.416648	0.416559	0.416559	0.417205	0.417205	0.416971	0.416971	0.415348	0.415348	0.414383	0.415925	0.415925	0.417754	0.417754	0.417923	0.417923
452	11	0.333512	0.333512	0.333907	0.333907	0.333999	0.333999	0.334105	0.334105	0.334061	0.334061	0.333773	0.333773	0.333476	0.333476	0.332974	0.332974	0.332152	0.331797	0.331797	0.33163	0.33163	0.331474	0.331474	0.331	0.331	0.330579	0.330579	0.330081	0.330081	0.329516	0.329516	0.329096	0.329096	0.328571	0.328571	0.328358	0.328358	0.328552	0.328552	0.328288	0.328288	0.32825	0.329128	0.329128	0.329887	0.329887	0.330194	0.330194
453	3	0.321015	0.321015	0.323032	0.323032	0.32467	0.32467	0.325654	0.325654	0.326537	0.326537	0.327259	0.327259	0.32795	0.32795	0.32789	0.32789	0.327331	0.326452	0.326452	0.326166	0.326166	0.326177	0.326177	0.325647	0.325647	0.324403	0.324403	0.323692	0.323692	0.322837	0.322837	0.322167	0.322167	0.321634	0.321634	0.320977	0.320977	0.320632	0.320632	0.320158	0.320158	0.319746	0.320236	0.320236	0.321033	0.321033	0.321311	0.321311
454	3	0.343532	0.343532	0.343955	0.343955	0.343985	0.343985	0.34369	0.34369	0.343494	0.343494	0.343152	0.343152	0.342495	0.342495	0.341865	0.341865	0.341105	0.340371	0.340371	0.340074	0.340074	0.34007	0.34007	0.339673	0.339673	0.339041	0.339041	0.338683	0.338683	0.338105	0.338105	0.337499	0.337499	0.337211	0.337211	0.336998	0.336998	0.336958	0.336958	0.336737	0.336737	0.336395	0.336602	0.336602	0.3372	0.3372	0.337559	0.337559
455	5	0.456995	0.456995	0.458532	0.458532	0.460343	0.460343	0.461055	0.461055	0.461195	0.461195	0.461426	0.461426	0.46262	0.46262	0.465669	0.465669	0.469918	0.474213	0.474213	0.47774	0.47774	0.479334	0.479334	0.479732	0.479732	0.479371	0.479371	0.478253	0.478253	0.476174	0.476174	0.47297	0.47297	0.468911	0.468911	0.464562	0.464562	0.460818	0.460818	0.458652	0.458652	0.458509	0.459839	0.459839	0.46175	0.46175	0.462726	0.462726
456	6	0.42642	0.42642	0.426105	0.426105	0.426057	0.426057	0.424916	0.424916	0.424743	0.424743	0.423038	0.423038	0.421989	0.421989	0.419777	0.419777	0.418675	0.416458	0.416458	0.415131	0.415131	0.412645	0.412645	0.410918	0.410918	0.408302	0.408302	0.406091	0.406091	0.402654	0.402654	0.400078	0.400078	0.397873	0.397873	0.395958	0.395958	0.394009	0.394009	0.392043	0.392043	0.390765	0.390106	0.390106	0.389511	0.389511	0.388236	0.388236
457	3	0.336981	0.336981	0.337528	0.337528	0.337808	0.337808	0.337863	0.337863	0.337973	0.337973	0.33805	0.33805	0.337833	0.337833	0.33743	0.33743	0.336994	0.336767	0.336767	0.336703	0.336703	0.336727	0.336727	0.336723	0.336723	0.336729	0.336729	0.336717	0.336717	0.336681	0.336681	0.336428	0.336428	0.336377	0.336377	0.336551	0.336551	0.336895	0.336895	0.337458	0.337458	0.33813	0.338701	0.338701	0.339497	0.339497	0.340303	0.340303
458	11	0.355877	0.355877	0.356155	0.356155	0.356164	0.356164	0.356208	0.356208	0.355989	0.355989	0.355609	0.355609	0.355384	0.355384	0.354855	0.354855	0.353936	0.353453	0.353453	0.353211	0.353211	0.352878	0.352878	0.352354	0.352354	0.351854	0.351854	0.351247	0.351247	0.350558	0.350558	0.350019	0.350019	0.349503	0.349503	0.349238	0.349238	0.349358	0.349358	0.349119	0.349119	0.349085	0.349927	0.349927	0.350758	0.350758	0.351189	0.351189
459	2	0.482785	0.482785	0.481012	0.481012	0.480735	0.480735	0.480659	0.480659	0.479298	0.479298	0.478606	0.478606	0.478594	0.478594	0.477167	0.477167	0.476225	0.476658	0.476658	0.476335	0.476335	0.475878	0.475878	0.476057	0.476057	0.475111	0.475111	0.473146	0.473146	0.471923	0.471923	0.470374	0.470374	0.468049	0.468049	0.46681	0.46681	0.466177	0.466177	0.464976	0.464976	0.464912	0.466454	0.466454	0.467163	0.467163	0.468041	0.468041
460	10	0.499979	0.499979	0.498724	0.498724	0.49789	0.49789	0.497661	0.497661	0.497392	0.497392	0.496745	0.496745	0.496024	0.496024	0.495088	0.495088	0.493274	0.491391	0.491391	0.49039	0.49039	0.490078	0.490078	0.489281	0.489281	0.487779	0.487779	0.486042	0.486042	0.484413	0.484413	0.482633	0.482633	0.480836	0.480836	0.479881	0.479881	0.479883	0.479883	0.4798	0.4798	0.479836	0.480715	0.480715	0.482187	0.482187	0.4833	0.4833
461	6	0.241786	0.241786	0.241608	0.241608	0.241755	0.241755	0.241778	0.241778	0.241345	0.241345	0.240296	0.240296	0.239273	0.239273	0.238522	0.238522	0.238092	0.237572	0.237572	0.236986	0.236986	0.236472	0.236472	0.236134	0.236134	0.236058	0.236058	0.235937	0.235937	0.235716	0.235716	0.235468	0.235468	0.235219	0.235219	0.235044	0.235044	0.234914	0.234914	0.234913	0.234913	0.235225	0.235558	0.235558	0.235857	0.235857	0.236032	0.236032
462	10	0.184157	0.184157	0.184013	0.184013	0.183557	0.183557	0.183888	0.183888	0.18442	0.18442	0.18503	0.18503	0.18601	0.18601	0.186406	0.186406	0.185206	0.184272	0.184272	0.185212	0.185212	0.186387	0.186387	0.185905	0.185905	0.184884	0.184884	0.184588	0.184588	0.184535	0.184535	0.184522	0.184522	0.18511	0.18511	0.185633	0.185633	0.184964	0.184964	0.183985	0.183985	0.184762	0.186675	0.186675	0.187363	0.187363	0.186977	0.186977
463	4	0.313962	0.313962	0.313822	0.313822	0.313819	0.313819	0.31296	0.31296	0.312494	0.312494	0.312935	0.312935	0.312965	0.312965	0.312366	0.312366	0.31244	0.31331	0.31331	0.313698	0.313698	0.313694	0.313694	0.313867	0.313867	0.313671	0.313671	0.312331	0.312331	0.310595	0.310595	0.309422	0.309422	0.308181	0.308181	0.306876	0.306876	0.306355	0.306355	0.306214	0.306214	0.306132	0.306723	0.306723	0.307848	0.307848	0.308758	0.308758
464	6	0.544714	0.544714	0.541652	0.541652	0.539183	0.539183	0.536565	0.536565	0.534523	0.534523	0.531477	0.531477	0.528428	0.528428	0.525113	0.525113	0.522596	0.520094	0.520094	0.518086	0.518086	0.515596	0.515596	0.513867	0.513867	0.512297	0.512297	0.510969	0.510969	0.509	0.509	0.506704	0.506704	0.504535	0.504535	0.502769	0.502769	0.501459	0.501459	0.500112	0.500112	0.499017	0.498083	0.498083	0.497569	0.497569	0.49687	0.49687
465	10	0.416111	0.416111	0.415911	0.415911	0.416367	0.416367	0.416729	0.416729	0.416736	0.416736	0.416945	0.416945	0.417422	0.417422	0.417172	0.417172	0.41587	0.415027	0.415027	0.415318	0.415318	0.415781	0.415781	0.415579	0.415579	0.41479	0.41479	0.413967	0.413967	0.413037	0.413037	0.411444	0.411444	0.409947	0.409947	0.409292	0.409292	0.409327	0.409327	0.40934	0.40934	0.409155	0.409518	0.409518	0.410765	0.410765	0.412078	0.412078
466	10	0.281171	0.281171	0.281285	0.281285	0.282183	0.282183	0.28401	0.28401	0.285238	0.285238	0.285125	0.285125	0.28443	0.28443	0.284394	0.284394	0.284865	0.285244	0.285244	0.284863	0.284863	0.283982	0.283982	0.282998	0.282998	0.282977	0.282977	0.283361	0.283361	0.283081	0.283081	0.28212	0.28212	0.28116	0.28116	0.280978	0.280978	0.281749	0.281749	0.282452	0.282452	0.282792	0.283306	0.283306	0.284031	0.284031	0.285205	0.285205
467	8	0.37502	0.37502	0.375452	0.375452	0.375729	0.375729	0.376027	0.376027	0.376504	0.376504	0.37648	0.37648	0.375811	0.375811	0.374696	0.374696	0.37407	0.373598	0.373598	0.372874	0.372874	0.371759	0.371759	0.370738	0.370738	0.369996	0.369996	0.369105	0.369105	0.367632	0.367632	0.366104	0.366104	0.365066	0.365066	0.364564	0.364564	0.364036	0.364036	0.363245	0.363245	0.36292	0.363345	0.363345	0.364016	0.364016	0.364307	0.364307
468	1	0.247866	0.247866	0.247387	0.247387	0.246368	0.246368	0.245571	0.245571	0.245459	0.245459	0.245185	0.245185	0.243863	0.243863	0.242332	0.242332	0.241135	0.240735	0.240735	0.240426	0.240426	0.239466	0.239466	0.238293	0.238293	0.237822	0.237822	0.237775	0.237775	0.237172	0.237172	0.236084	0.236084	0.235401	0.235401	0.235341	0.235341	0.235547	0.235547	0.235183	0.235183	0.234554	0.234836	0.234836	0.23543	0.23543	0.235682	0.235682
469	3	0.496302	0.496302	0.497225	0.497225	0.497307	0.497307	0.497392	0.497392	0.497988	0.497988	0.498061	0.498061	0.497705	0.497705	0.497759	0.497759	0.496551	0.496283	0.496283	0.495881	0.495881	0.495549	0.495549	0.495258	0.495258	0.494879	0.494879	0.494335	0.494335	0.494164	0.494164	0.493365	0.493365	0.49332	0.49332	0.49369	0.49369	0.493897	0.493897	0.494792	0.494792	0.495222	0.496403	0.496403	0.498556	0.498556	0.49995	0.49995
470	7	0.292283	0.292283	0.292707	0.292707	0.293559	0.293559	0.294219	0.294219	0.294785	0.294785	0.294981	0.294981	0.294608	0.294608	0.294114	0.294114	0.293793	0.293352	0.293352	0.293567	0.293567	0.293559	0.293559	0.293312	0.293312	0.292769	0.292769	0.291613	0.291613	0.290255	0.290255	0.288564	0.288564	0.287345	0.287345	0.286577	0.286577	0.286041	0.286041	0.285831	0.285831	0.285952	0.286553	0.286553	0.287743	0.287743	0.288626	0.288626
471	4	0.265334	0.265334	0.264946	0.264946	0.26363	0.26363	0.262297	0.262297	0.262521	0.262521	0.261031	0.261031	0.259781	0.259781	0.259133	0.259133	0.258148	0.257851	0.257851	0.25624	0.25624	0.256305	0.256305	0.25678	0.25678	0.255538	0.255538	0.254694	0.254694	0.253435	0.253435	0.252921	0.252921	0.252489	0.252489	0.25056	0.25056	0.25089	0.25089	0.251262	0.251262	0.251051	0.251745	0.251745	0.252045	0.252045	0.2537	0.2537
472	8	0.365169	0.365169	0.366652	0.366652	0.368232	0.368232	0.37058	0.37058	0.372478	0.372478	0.373076	0.373076	0.373846	0.373846	0.375355	0.375355	0.376347	0.376387	0.376387	0.37702	0.37702	0.378343	0.378343	0.378544	0.378544	0.377331	0.377331	0.376318	0.376318	0.375339	0.375339	0.373564	0.373564	0.371622	0.371622	0.371106	0.371106	0.371701	0.371701	0.371581	0.371581	0.371196	0.372235	0.372235	0.373949	0.373949	0.374667	0.374667
473	4	0.491869	0.491869	0.491193	0.491193	0.490206	0.490206	0.490239	0.490239	0.490243	0.490243	0.48974	0.48974	0.490003	0.490003	0.490257	0.490257	0.489563	0.489771	0.489771	0.490587	0.490587	0.490129	0.490129	0.489076	0.489076	0.488329	0.488329	0.486241	0.486241	0.483115	0.483115	0.480835	0.480835	0.47885	0.47885	0.476967	0.476967	0.476388	0.476388	0.476256	0.476256	0.476033	0.477061	0.477061	0.478981	0.478981	0.479961	0.479961
474	6	0.369211	0.369211	0.372303	0.372303	0.37402	0.37402	0.374793	0.374793	0.376365	0.376365	0.378681	0.378681	0.379742	0.379742	0.379203	0.379203	0.379231	0.380661	0.380661	0.3816	0.3816	0.381043	0.381043	0.380627	0.380627	0.38146	0.38146	0.381784	0.381784	0.380326	0.380326	0.37858	0.37858	0.378415	0.378415	0.379069	0.379069	0.378972	0.378972	0.377955	0.377955	0.378077	0.37997	0.37997	0.38125	0.38125	0.380913	0.380913
475	6	0.401241	0.401241	0.40429	0.40429	0.406039	0.406039	0.40648	0.40648	0.407951	0.407951	0.410126	0.410126	0.410989	0.410989	0.410469	0.410469	0.410406	0.41185	0.41185	0.412854	0.412854	0.412377	0.412377	0.411926	0.411926	0.412832	0.412832	0.413512	0.413512	0.412385	0.412385	0.410793	0.410793	0.410777	0.410777	0.411782	0.411782	0.411833	0.411833	0.411001	0.411001	0.411656	0.41354	0.41354	0.414901	0.414901	0.414827	0.414827
476	3	0.350761	0.350761	0.351777	0.351777	0.352159	0.352159	0.352438	0.352438	0.353212	0.353212	0.353536	0.353536	0.353447	0.353447	0.354022	0.354022	0.353328	0.353561	0.353561	0.353515	0.353515	0.353307	0.353307	0.35345	0.35345	0.353284	0.353284	0.352879	0.352879	0.352894	0.352894	0.352171	0.352171	0.352103	0.352103	0.352425	0.352425	0.352435	0.352435	0.35319	0.35319	0.3537	0.35428	0.35428	0.355693	0.355693	0.356657	0.356657
477	10	0.291831	0.291831	0.292916	0.292916	0.293483	0.293483	0.294398	0.294398	0.296043	0.296043	0.298095	0.298095	0.300064	0.300064	0.301287	0.301287	0.301235	0.30052	0.30052	0.300242	0.300242	0.300717	0.300717	0.30115	0.30115	0.301413	0.301413	0.301213	0.301213	0.299745	0.299745	0.297712	0.297712	0.296282	0.296282	0.296155	0.296155	0.297133	0.297133	0.297813	0.297813	0.298057	0.298316	0.298316	0.298382	0.298382	0.298369	0.298369
478	4	0.31723	0.31723	0.316012	0.316012	0.314343	0.314343	0.313154	0.313154	0.312495	0.312495	0.310993	0.310993	0.308932	0.308932	0.307629	0.307629	0.306787	0.305641	0.305641	0.304253	0.304253	0.304062	0.304062	0.30413	0.30413	0.303139	0.303139	0.301454	0.301454	0.300252	0.300252	0.299752	0.299752	0.298554	0.298554	0.29711	0.29711	0.296956	0.296956	0.297423	0.297423	0.297531	0.297654	0.297654	0.298706	0.298706	0.300042	0.300042
479	2	0.321284	0.321284	0.322986	0.322986	0.323937	0.323937	0.32415	0.32415	0.324628	0.324628	0.325222	0.325222	0.325606	0.325606	0.324882	0.324882	0.323581	0.322948	0.322948	0.323117	0.323117	0.322858	0.322858	0.321857	0.321857	0.320934	0.320934	0.320671	0.320671	0.320231	0.320231	0.319347	0.319347	0.318401	0.318401	0.318264	0.318264	0.318664	0.318664	0.318402	0.318402	0.317992	0.318424	0.318424	0.319668	0.319668	0.3207	0.3207
480	6	0.35673	0.35673	0.355309	0.355309	0.354207	0.354207	0.353282	0.353282	0.352055	0.352055	0.350367	0.350367	0.348627	0.348627	0.3472	0.3472	0.345836	0.344531	0.344531	0.343299	0.343299	0.342513	0.342513	0.342028	0.342028	0.341602	0.341602	0.341308	0.341308	0.34077	0.34077	0.340092	0.340092	0.339714	0.339714	0.339397	0.339397	0.339294	0.339294	0.339493	0.339493	0.3399	0.340444	0.340444	0.341147	0.341147	0.341745	0.341745
481	8	0.429772	0.429772	0.428491	0.428491	0.426788	0.426788	0.425243	0.425243	0.42402	0.42402	0.422331	0.422331	0.420195	0.420195	0.418155	0.418155	0.416573	0.41542	0.41542	0.414501	0.414501	0.413496	0.413496	0.412499	0.412499	0.412156	0.412156	0.411903	0.411903	0.411109	0.411109	0.410442	0.410442	0.410277	0.410277	0.41054	0.41054	0.410757	0.410757	0.410424	0.410424	0.410451	0.411458	0.411458	0.412838	0.412838	0.413782	0.413782
482	4	0.267371	0.267371	0.266944	0.266944	0.266828	0.266828	0.265926	0.265926	0.265464	0.265464	0.265945	0.265945	0.265923	0.265923	0.265371	0.265371	0.265395	0.26613	0.26613	0.266508	0.266508	0.266501	0.266501	0.266842	0.266842	0.266777	0.266777	0.265594	0.265594	0.26408	0.26408	0.263075	0.263075	0.261947	0.261947	0.260563	0.260563	0.259835	0.259835	0.259602	0.259602	0.259493	0.259972	0.259972	0.260901	0.260901	0.261542	0.261542
483	9	0.295135	0.295135	0.295356	0.295356	0.296134	0.296134	0.295198	0.295198	0.295753	0.295753	0.295692	0.295692	0.294769	0.294769	0.294968	0.294968	0.293478	0.293052	0.293052	0.293296	0.293296	0.292062	0.292062	0.292271	0.292271	0.291502	0.291502	0.290173	0.290173	0.290251	0.290251	0.288879	0.288879	0.287632	0.287632	0.288213	0.288213	0.286982	0.286982	0.286418	0.286418	0.286861	0.286226	0.286226	0.287423	0.287423	0.287799	0.287799
484	8	0.413587	0.413587	0.412969	0.412969	0.412639	0.412639	0.412349	0.412349	0.41207	0.41207	0.411843	0.411843	0.410913	0.410913	0.410021	0.410021	0.409009	0.407908	0.407908	0.407524	0.407524	0.407083	0.407083	0.406541	0.406541	0.405954	0.405954	0.405117	0.405117	0.404237	0.404237	0.403356	0.403356	0.402821	0.402821	0.402827	0.402827	0.402818	0.402818	0.402833	0.402833	0.403079	0.40412	0.40412	0.40579	0.40579	0.406853	0.406853
485	10	0.353579	0.353579	0.352901	0.352901	0.35246	0.35246	0.352725	0.352725	0.353353	0.353353	0.353954	0.353954	0.354284	0.354284	0.354092	0.354092	0.353212	0.352529	0.352529	0.352077	0.352077	0.35161	0.35161	0.350722	0.350722	0.349373	0.349373	0.347557	0.347557	0.345567	0.345567	0.343669	0.343669	0.342337	0.342337	0.341502	0.341502	0.340947	0.340947	0.340473	0.340473	0.340248	0.340413	0.340413	0.340909	0.340909	0.34166	0.34166
486	8	0.350751	0.350751	0.350065	0.350065	0.349925	0.349925	0.349793	0.349793	0.349488	0.349488	0.34914	0.34914	0.348239	0.348239	0.347514	0.347514	0.346712	0.345903	0.345903	0.345773	0.345773	0.345472	0.345472	0.34492	0.34492	0.344438	0.344438	0.343792	0.343792	0.343121	0.343121	0.342423	0.342423	0.341971	0.341971	0.341966	0.341966	0.341887	0.341887	0.341856	0.341856	0.342071	0.342818	0.342818	0.344063	0.344063	0.344836	0.344836
487	10	0.291136	0.291136	0.292058	0.292058	0.292351	0.292351	0.29293	0.29293	0.294024	0.294024	0.295325	0.295325	0.296203	0.296203	0.296225	0.296225	0.295434	0.294879	0.294879	0.294964	0.294964	0.295598	0.295598	0.295893	0.295893	0.295937	0.295937	0.295257	0.295257	0.29377	0.29377	0.292612	0.292612	0.292157	0.292157	0.292295	0.292295	0.29269	0.29269	0.292252	0.292252	0.29144	0.291514	0.291514	0.292197	0.292197	0.2931	0.2931
488	3	0.212612	0.212612	0.21276	0.21276	0.211848	0.211848	0.211139	0.211139	0.211225	0.211225	0.210921	0.210921	0.209696	0.209696	0.209142	0.209142	0.209274	0.208801	0.208801	0.207824	0.207824	0.207721	0.207721	0.208075	0.208075	0.207667	0.207667	0.206832	0.206832	0.206768	0.206768	0.207118	0.207118	0.206555	0.206555	0.20585	0.20585	0.206407	0.206407	0.207134	0.207134	0.206867	0.206782	0.206782	0.207972	0.207972	0.208875	0.208875
489	6	0.337476	0.337476	0.337255	0.337255	0.334865	0.334865	0.331444	0.331444	0.329551	0.329551	0.327878	0.327878	0.325238	0.325238	0.321908	0.321908	0.320008	0.319712	0.319712	0.318145	0.318145	0.316404	0.316404	0.315656	0.315656	0.316182	0.316182	0.315983	0.315983	0.314503	0.314503	0.314593	0.314593	0.31587	0.31587	0.316133	0.316133	0.315375	0.315375	0.314404	0.314404	0.315135	0.316043	0.316043	0.315473	0.315473	0.315638	0.315638
490	4	0.263833	0.263833	0.263443	0.263443	0.263125	0.263125	0.261872	0.261872	0.26121	0.26121	0.261426	0.261426	0.261015	0.261015	0.260459	0.260459	0.261028	0.261596	0.261596	0.261445	0.261445	0.261832	0.261832	0.262378	0.262378	0.26179	0.26179	0.26065	0.26065	0.259606	0.259606	0.258348	0.258348	0.256658	0.256658	0.255682	0.255682	0.255604	0.255604	0.255142	0.255142	0.254814	0.255517	0.255517	0.256285	0.256285	0.256446	0.256446
491	6	0.41984	0.41984	0.420715	0.420715	0.421875	0.421875	0.423054	0.423054	0.424574	0.424574	0.425038	0.425038	0.425159	0.425159	0.424796	0.424796	0.424779	0.424494	0.424494	0.424426	0.424426	0.42392	0.42392	0.423248	0.423248	0.42252	0.42252	0.422136	0.422136	0.420964	0.420964	0.41974	0.41974	0.41897	0.41897	0.418635	0.418635	0.41882	0.41882	0.418641	0.418641	0.418352	0.418971	0.418971	0.420328	0.420328	0.421204	0.421204
492	8	0.333782	0.333782	0.333242	0.333242	0.332441	0.332441	0.331182	0.331182	0.329857	0.329857	0.328512	0.328512	0.327046	0.327046	0.325276	0.325276	0.323649	0.322465	0.322465	0.321686	0.321686	0.320976	0.320976	0.319926	0.319926	0.31899	0.31899	0.318195	0.318195	0.317134	0.317134	0.316451	0.316451	0.315813	0.315813	0.315127	0.315127	0.31478	0.31478	0.314126	0.314126	0.313536	0.313897	0.313897	0.314542	0.314542	0.314796	0.314796
493	3	0.320836	0.320836	0.322942	0.322942	0.32474	0.32474	0.325991	0.325991	0.327203	0.327203	0.328369	0.328369	0.329245	0.329245	0.32939	0.32939	0.328931	0.32838	0.32838	0.328304	0.328304	0.328194	0.328194	0.327599	0.327599	0.32654	0.32654	0.325497	0.325497	0.324544	0.324544	0.323903	0.323903	0.323251	0.323251	0.322504	0.322504	0.322121	0.322121	0.321944	0.321944	0.322073	0.322576	0.322576	0.323074	0.323074	0.323472	0.323472
494	6	0.355238	0.355238	0.358241	0.358241	0.359837	0.359837	0.360467	0.360467	0.362173	0.362173	0.364543	0.364543	0.365413	0.365413	0.364756	0.364756	0.364613	0.365861	0.365861	0.366681	0.366681	0.365902	0.365902	0.365138	0.365138	0.365736	0.365736	0.366188	0.366188	0.364934	0.364934	0.3633	0.3633	0.363254	0.363254	0.364131	0.364131	0.364223	0.364223	0.363341	0.363341	0.363686	0.365566	0.365566	0.36694	0.36694	0.366832	0.366832
495	8	0.325447	0.325447	0.325377	0.325377	0.325109	0.325109	0.325045	0.325045	0.324921	0.324921	0.324431	0.324431	0.323944	0.323944	0.323216	0.323216	0.322043	0.321286	0.321286	0.321148	0.321148	0.320865	0.320865	0.320182	0.320182	0.31971	0.31971	0.318851	0.318851	0.317584	0.317584	0.316926	0.316926	0.316561	0.316561	0.3161	0.3161	0.316111	0.316111	0.315988	0.315988	0.315767	0.316493	0.316493	0.317607	0.317607	0.318098	0.318098
496	7	0.514986	0.514986	0.514479	0.514479	0.513725	0.513725	0.513319	0.513319	0.513332	0.513332	0.513333	0.513333	0.513628	0.513628	0.514113	0.514113	0.514293	0.515134	0.515134	0.516104	0.516104	0.516573	0.516573	0.516769	0.516769	0.51641	0.51641	0.515001	0.515001	0.51281	0.51281	0.510484	0.510484	0.508223	0.508223	0.50702	0.50702	0.506993	0.506993	0.506687	0.506687	0.507075	0.508564	0.508564	0.509871	0.509871	0.511151	0.511151
497	1	0.332616	0.332616	0.332985	0.332985	0.332573	0.332573	0.332649	0.332649	0.333109	0.333109	0.333277	0.333277	0.332378	0.332378	0.331258	0.331258	0.330514	0.330363	0.330363	0.330088	0.330088	0.329296	0.329296	0.32843	0.32843	0.328079	0.328079	0.328029	0.328029	0.32738	0.32738	0.326343	0.326343	0.325378	0.325378	0.325129	0.325129	0.325286	0.325286	0.325032	0.325032	0.324731	0.325129	0.325129	0.326216	0.326216	0.326974	0.326974
498	7	0.303266	0.303266	0.302854	0.302854	0.302692	0.302692	0.301591	0.301591	0.29958	0.29958	0.297714	0.297714	0.296844	0.296844	0.296241	0.296241	0.294654	0.292763	0.292763	0.292154	0.292154	0.29261	0.29261	0.292342	0.292342	0.291081	0.291081	0.290357	0.290357	0.290463	0.290463	0.291168	0.291168	0.290959	0.290959	0.290113	0.290113	0.290087	0.290087	0.290682	0.290682	0.291159	0.291214	0.291214	0.291269	0.291269	0.292062	0.292062
499	8	0.513318	0.513318	0.51425	0.51425	0.515673	0.515673	0.517682	0.517682	0.519421	0.519421	0.519566	0.519566	0.519868	0.519868	0.520527	0.520527	0.520959	0.520432	0.520432	0.520571	0.520571	0.521315	0.521315	0.521169	0.521169	0.519714	0.519714	0.518441	0.518441	0.517285	0.517285	0.515442	0.515442	0.513461	0.513461	0.512761	0.512761	0.513094	0.513094	0.512664	0.512664	0.5123	0.51332	0.51332	0.5152	0.5152	0.516181	0.516181
500	2	0.39595	0.39595	0.393524	0.393524	0.391613	0.391613	0.389965	0.389965	0.388197	0.388197	0.386069	0.386069	0.384072	0.384072	0.381983	0.381983	0.379731	0.377717	0.377717	0.376121	0.376121	0.375027	0.375027	0.374481	0.374481	0.374079	0.374079	0.373651	0.373651	0.37329	0.37329	0.372896	0.372896	0.372418	0.372418	0.371917	0.371917	0.371505	0.371505	0.370889	0.370889	0.370531	0.370826	0.370826	0.371433	0.371433	0.372203	0.372203
501	4	0.333427	0.333427	0.333322	0.333322	0.332748	0.332748	0.332483	0.332483	0.33284	0.33284	0.333183	0.333183	0.333314	0.333314	0.33355	0.33355	0.334275	0.335759	0.335759	0.337304	0.337304	0.338137	0.338137	0.33809	0.33809	0.338139	0.338139	0.338175	0.338175	0.337023	0.337023	0.334852	0.334852	0.332572	0.332572	0.33111	0.33111	0.330392	0.330392	0.32917	0.32917	0.327967	0.328124	0.328124	0.329488	0.329488	0.33083	0.33083
502	2	0.453318	0.453318	0.452042	0.452042	0.45222	0.45222	0.45226	0.45226	0.450937	0.450937	0.450355	0.450355	0.450202	0.450202	0.448908	0.448908	0.448224	0.448918	0.448918	0.44882	0.44882	0.448699	0.448699	0.449504	0.449504	0.449164	0.449164	0.44797	0.44797	0.447205	0.447205	0.446137	0.446137	0.44449	0.44449	0.443822	0.443822	0.443864	0.443864	0.443188	0.443188	0.44345	0.445241	0.445241	0.446202	0.446202	0.447173	0.447173
503	1	0.254866	0.254866	0.255056	0.255056	0.254646	0.254646	0.254625	0.254625	0.254992	0.254992	0.25495	0.25495	0.254124	0.254124	0.252991	0.252991	0.252212	0.251995	0.251995	0.251786	0.251786	0.251069	0.251069	0.250282	0.250282	0.250208	0.250208	0.250421	0.250421	0.250133	0.250133	0.249486	0.249486	0.248979	0.248979	0.249142	0.249142	0.249538	0.249538	0.249372	0.249372	0.249101	0.249479	0.249479	0.25028	0.25028	0.250877	0.250877
504	1	0.374774	0.374774	0.376101	0.376101	0.377037	0.377037	0.378741	0.378741	0.380313	0.380313	0.380628	0.380628	0.380795	0.380795	0.381525	0.381525	0.381595	0.380801	0.380801	0.380713	0.380713	0.381608	0.381608	0.381383	0.381383	0.38011	0.38011	0.379773	0.379773	0.379566	0.379566	0.378554	0.378554	0.377244	0.377244	0.377112	0.377112	0.377873	0.377873	0.377483	0.377483	0.376951	0.37863	0.37863	0.380932	0.380932	0.38173	0.38173
505	7	0.369042	0.369042	0.366734	0.366734	0.365433	0.365433	0.364342	0.364342	0.363028	0.363028	0.361827	0.361827	0.360343	0.360343	0.359265	0.359265	0.35841	0.357766	0.357766	0.357905	0.357905	0.357911	0.357911	0.357682	0.357682	0.357159	0.357159	0.356008	0.356008	0.354665	0.354665	0.352927	0.352927	0.351288	0.351288	0.350146	0.350146	0.349139	0.349139	0.34866	0.34866	0.34878	0.349317	0.349317	0.350387	0.350387	0.351164	0.351164
506	7	0.407383	0.407383	0.407969	0.407969	0.409258	0.409258	0.409595	0.409595	0.408868	0.408868	0.408079	0.408079	0.407977	0.407977	0.407895	0.407895	0.406832	0.405405	0.405405	0.405112	0.405112	0.405741	0.405741	0.405649	0.405649	0.404127	0.404127	0.402482	0.402482	0.401582	0.401582	0.401096	0.401096	0.399912	0.399912	0.398285	0.398285	0.397625	0.397625	0.398153	0.398153	0.398848	0.398827	0.398827	0.398652	0.398652	0.399435	0.399435
507	4	0.500783	0.500783	0.500514	0.500514	0.50039	0.50039	0.501219	0.501219	0.501722	0.501722	0.500686	0.500686	0.49915	0.49915	0.498348	0.498348	0.499143	0.499494	0.499494	0.499176	0.499176	0.498638	0.498638	0.498956	0.498956	0.499848	0.499848	0.499689	0.499689	0.497814	0.497814	0.495745	0.495745	0.49485	0.49485	0.494639	0.494639	0.493538	0.493538	0.491528	0.491528	0.490477	0.491748	0.491748	0.49355	0.49355	0.493858	0.493858
508	11	0.250273	0.250273	0.249941	0.249941	0.249157	0.249157	0.249267	0.249267	0.249101	0.249101	0.248361	0.248361	0.24821	0.24821	0.247967	0.247967	0.246792	0.246423	0.246423	0.24671	0.24671	0.246224	0.246224	0.245515	0.245515	0.245751	0.245751	0.245553	0.245553	0.244925	0.244925	0.24514	0.24514	0.245244	0.245244	0.244693	0.244693	0.244947	0.244947	0.245212	0.245212	0.244707	0.245041	0.245041	0.246218	0.246218	0.24632	0.24632
509	9	0.464783	0.464783	0.464957	0.464957	0.465426	0.465426	0.465681	0.465681	0.465519	0.465519	0.465507	0.465507	0.465254	0.465254	0.464288	0.464288	0.463279	0.462609	0.462609	0.462049	0.462049	0.461916	0.461916	0.461174	0.461174	0.459972	0.459972	0.458938	0.458938	0.457633	0.457633	0.456268	0.456268	0.455169	0.455169	0.454658	0.454658	0.45424	0.45424	0.453085	0.453085	0.452653	0.453534	0.453534	0.4544	0.4544	0.454733	0.454733
510	8	0.553058	0.553058	0.55568	0.55568	0.558293	0.558293	0.561292	0.561292	0.563568	0.563568	0.564218	0.564218	0.564868	0.564868	0.566237	0.566237	0.567031	0.566661	0.566661	0.566919	0.566919	0.567909	0.567909	0.567793	0.567793	0.566485	0.566485	0.56579	0.56579	0.565098	0.565098	0.563453	0.563453	0.561589	0.561589	0.561258	0.561258	0.562151	0.562151	0.562263	0.562263	0.562307	0.563892	0.563892	0.566217	0.566217	0.56752	0.56752
511	11	0.239223	0.239223	0.242308	0.242308	0.24524	0.24524	0.247497	0.247497	0.249377	0.249377	0.252073	0.252073	0.254514	0.254514	0.255338	0.255338	0.255934	0.256453	0.256453	0.25729	0.25729	0.257362	0.257362	0.256386	0.256386	0.255698	0.255698	0.255185	0.255185	0.254082	0.254082	0.252301	0.252301	0.25056	0.25056	0.250317	0.250317	0.250589	0.250589	0.249992	0.249992	0.249231	0.249177	0.249177	0.250584	0.250584	0.251693	0.251693
512	6	0.404885	0.404885	0.407926	0.407926	0.409515	0.409515	0.410112	0.410112	0.411641	0.411641	0.413865	0.413865	0.414725	0.414725	0.414053	0.414053	0.414045	0.415304	0.415304	0.416039	0.416039	0.415468	0.415468	0.41505	0.41505	0.415951	0.415951	0.416603	0.416603	0.41553	0.41553	0.413976	0.413976	0.414044	0.414044	0.415159	0.415159	0.415306	0.415306	0.414539	0.414539	0.415185	0.41737	0.41737	0.418836	0.418836	0.41885	0.41885
513	1	0.314942	0.314942	0.315224	0.315224	0.315059	0.315059	0.315841	0.315841	0.316227	0.316227	0.31542	0.31542	0.315332	0.315332	0.315551	0.315551	0.314693	0.314213	0.314213	0.31477	0.31477	0.31456	0.31456	0.314023	0.314023	0.314404	0.314404	0.314225	0.314225	0.313105	0.313105	0.31265	0.31265	0.312756	0.312756	0.311871	0.311871	0.311385	0.311385	0.311889	0.311889	0.312137	0.312332	0.312332	0.313705	0.313705	0.314723	0.314723
514	6	0.389316	0.389316	0.388751	0.388751	0.388355	0.388355	0.388057	0.388057	0.387107	0.387107	0.385448	0.385448	0.383793	0.383793	0.382345	0.382345	0.381112	0.379738	0.379738	0.378673	0.378673	0.378126	0.378126	0.377666	0.377666	0.377545	0.377545	0.377464	0.377464	0.377204	0.377204	0.377012	0.377012	0.376961	0.376961	0.377273	0.377273	0.377693	0.377693	0.37794	0.37794	0.378304	0.378928	0.378928	0.379923	0.379923	0.380449	0.380449
515	1	0.449393	0.449393	0.450241	0.450241	0.450706	0.450706	0.451222	0.451222	0.451754	0.451754	0.451572	0.451572	0.450867	0.450867	0.450332	0.450332	0.449719	0.449064	0.449064	0.448888	0.448888	0.449321	0.449321	0.449073	0.449073	0.448846	0.448846	0.448875	0.448875	0.448796	0.448796	0.448443	0.448443	0.448318	0.448318	0.448284	0.448284	0.448507	0.448507	0.448165	0.448165	0.448353	0.449474	0.449474	0.450712	0.450712	0.451394	0.451394
516	8	0.342073	0.342073	0.34343	0.34343	0.344838	0.344838	0.346998	0.346998	0.348776	0.348776	0.349096	0.349096	0.349528	0.349528	0.350565	0.350565	0.35108	0.350577	0.350577	0.350595	0.350595	0.351309	0.351309	0.351208	0.351208	0.350049	0.350049	0.349279	0.349279	0.348738	0.348738	0.347514	0.347514	0.345924	0.345924	0.345542	0.345542	0.346115	0.346115	0.345972	0.345972	0.345564	0.346524	0.346524	0.348197	0.348197	0.348908	0.348908
517	4	0.3742	0.3742	0.3714	0.3714	0.369232	0.369232	0.367855	0.367855	0.366415	0.366415	0.366038	0.366038	0.365401	0.365401	0.365364	0.365364	0.365429	0.365434	0.365434	0.36629	0.36629	0.366507	0.366507	0.366815	0.366815	0.366314	0.366314	0.365134	0.365134	0.363774	0.363774	0.361672	0.361672	0.360486	0.360486	0.359491	0.359491	0.358901	0.358901	0.35927	0.35927	0.359418	0.360794	0.360794	0.36208	0.36208	0.363351	0.363351
518	8	0.456133	0.456133	0.457946	0.457946	0.459919	0.459919	0.462499	0.462499	0.464569	0.464569	0.465297	0.465297	0.465893	0.465893	0.466983	0.466983	0.467553	0.467081	0.467081	0.46708	0.46708	0.467722	0.467722	0.467581	0.467581	0.466309	0.466309	0.46524	0.46524	0.464295	0.464295	0.462724	0.462724	0.461002	0.461002	0.460651	0.460651	0.461317	0.461317	0.461421	0.461421	0.461499	0.463077	0.463077	0.465265	0.465265	0.466477	0.466477
519	8	0.297778	0.297778	0.297748	0.297748	0.297567	0.297567	0.29771	0.29771	0.298232	0.298232	0.298234	0.298234	0.2976	0.2976	0.296673	0.296673	0.296294	0.296236	0.296236	0.295905	0.295905	0.295269	0.295269	0.294962	0.294962	0.294911	0.294911	0.294618	0.294618	0.293671	0.293671	0.292516	0.292516	0.291979	0.291979	0.29196	0.29196	0.291844	0.291844	0.291571	0.291571	0.291582	0.292079	0.292079	0.292874	0.292874	0.29339	0.29339
520	10	0.222764	0.222764	0.224568	0.224568	0.224469	0.224469	0.224298	0.224298	0.22605	0.22605	0.228307	0.228307	0.228924	0.228924	0.228784	0.228784	0.228672	0.22835	0.22835	0.22827	0.22827	0.229363	0.229363	0.229772	0.229772	0.228302	0.228302	0.226797	0.226797	0.226665	0.226665	0.227191	0.227191	0.226945	0.226945	0.226515	0.226515	0.226465	0.226465	0.225808	0.225808	0.225509	0.227128	0.227128	0.228785	0.228785	0.228563	0.228563
521	11	0.346902	0.346902	0.34396	0.34396	0.341213	0.341213	0.337598	0.337598	0.334198	0.334198	0.331761	0.331761	0.329694	0.329694	0.327255	0.327255	0.325194	0.324204	0.324204	0.324242	0.324242	0.323524	0.323524	0.322184	0.322184	0.321288	0.321288	0.320822	0.320822	0.319843	0.319843	0.317747	0.317747	0.315492	0.315492	0.314454	0.314454	0.313574	0.313574	0.311869	0.311869	0.310248	0.309714	0.309714	0.310702	0.310702	0.311579	0.311579
522	1	0.279242	0.279242	0.280198	0.280198	0.281404	0.281404	0.281937	0.281937	0.281895	0.281895	0.281858	0.281858	0.281913	0.281913	0.281279	0.281279	0.279927	0.279072	0.279072	0.27912	0.27912	0.278828	0.278828	0.277815	0.277815	0.277165	0.277165	0.27718	0.27718	0.27665	0.27665	0.275219	0.275219	0.274393	0.274393	0.274785	0.274785	0.275217	0.275217	0.274833	0.274833	0.274797	0.276158	0.276158	0.277868	0.277868	0.278507	0.278507
523	8	0.334559	0.334559	0.331949	0.331949	0.330796	0.330796	0.329644	0.329644	0.328782	0.328782	0.327642	0.327642	0.326624	0.326624	0.325774	0.325774	0.325661	0.325379	0.325379	0.32598	0.32598	0.325933	0.325933	0.326283	0.326283	0.325976	0.325976	0.324957	0.324957	0.323626	0.323626	0.322078	0.322078	0.320617	0.320617	0.319542	0.319542	0.318459	0.318459	0.31806	0.31806	0.318151	0.318361	0.318361	0.319404	0.319404	0.320278	0.320278
524	4	0.32911	0.32911	0.328472	0.328472	0.327661	0.327661	0.327483	0.327483	0.327583	0.327583	0.328279	0.328279	0.328301	0.328301	0.328647	0.328647	0.329571	0.331136	0.331136	0.333064	0.333064	0.333781	0.333781	0.334189	0.334189	0.33445	0.33445	0.334667	0.334667	0.333689	0.333689	0.331392	0.331392	0.329269	0.329269	0.327779	0.327779	0.327434	0.327434	0.326554	0.326554	0.325558	0.325844	0.325844	0.326888	0.326888	0.32849	0.32849
525	6	0.405162	0.405162	0.40571	0.40571	0.406338	0.406338	0.407038	0.407038	0.407484	0.407484	0.407142	0.407142	0.40653	0.40653	0.406184	0.406184	0.405865	0.405514	0.405514	0.404981	0.404981	0.404649	0.404649	0.404272	0.404272	0.403765	0.403765	0.403464	0.403464	0.40289	0.40289	0.401907	0.401907	0.401307	0.401307	0.401141	0.401141	0.401287	0.401287	0.401347	0.401347	0.401389	0.402007	0.402007	0.403012	0.403012	0.403674	0.403674
526	3	0.450122	0.450122	0.449705	0.449705	0.449067	0.449067	0.448127	0.448127	0.447191	0.447191	0.446233	0.446233	0.444997	0.444997	0.443554	0.443554	0.44191	0.440455	0.440455	0.439543	0.439543	0.439022	0.439022	0.437958	0.437958	0.436817	0.436817	0.435939	0.435939	0.434864	0.434864	0.433744	0.433744	0.432814	0.432814	0.432241	0.432241	0.431975	0.431975	0.431514	0.431514	0.431184	0.431459	0.431459	0.431924	0.431924	0.43207	0.43207
527	3	0.37745	0.37745	0.377245	0.377245	0.377215	0.377215	0.377364	0.377364	0.377516	0.377516	0.377779	0.377779	0.377384	0.377384	0.377158	0.377158	0.376623	0.375989	0.375989	0.375799	0.375799	0.375492	0.375492	0.375138	0.375138	0.374993	0.374993	0.374527	0.374527	0.374087	0.374087	0.373656	0.373656	0.373502	0.373502	0.373802	0.373802	0.374079	0.374079	0.374473	0.374473	0.3751	0.376139	0.376139	0.377411	0.377411	0.378099	0.378099
528	2	0.467394	0.467394	0.46693	0.46693	0.466831	0.466831	0.466913	0.466913	0.466842	0.466842	0.466263	0.466263	0.465442	0.465442	0.464882	0.464882	0.464589	0.464814	0.464814	0.465618	0.465618	0.466586	0.466586	0.467132	0.467132	0.467406	0.467406	0.466919	0.466919	0.465412	0.465412	0.463225	0.463225	0.460914	0.460914	0.458846	0.458846	0.457237	0.457237	0.455941	0.455941	0.455591	0.45623	0.45623	0.457032	0.457032	0.457804	0.457804
529	4	0.325352	0.325352	0.324485	0.324485	0.323007	0.323007	0.322191	0.322191	0.321977	0.321977	0.321056	0.321056	0.319468	0.319468	0.318499	0.318499	0.318064	0.317236	0.317236	0.31615	0.31615	0.315944	0.315944	0.316191	0.316191	0.315374	0.315374	0.313745	0.313745	0.312594	0.312594	0.312001	0.312001	0.311033	0.311033	0.309615	0.309615	0.309443	0.309443	0.310185	0.310185	0.310433	0.310503	0.310503	0.311464	0.311464	0.312892	0.312892
530	5	0.243509	0.243509	0.244483	0.244483	0.244726	0.244726	0.244477	0.244477	0.244642	0.244642	0.245467	0.245467	0.24625	0.24625	0.246265	0.246265	0.245907	0.246297	0.246297	0.247235	0.247235	0.247535	0.247535	0.246762	0.246762	0.246211	0.246211	0.245874	0.245874	0.244954	0.244954	0.243464	0.243464	0.241908	0.241908	0.241281	0.241281	0.241462	0.241462	0.241145	0.241145	0.240805	0.241282	0.241282	0.242322	0.242322	0.243116	0.243116
531	1	0.308403	0.308403	0.309693	0.309693	0.310619	0.310619	0.312487	0.312487	0.314011	0.314011	0.314203	0.314203	0.314292	0.314292	0.315188	0.315188	0.315583	0.315032	0.315032	0.31521	0.31521	0.316331	0.316331	0.316279	0.316279	0.31536	0.31536	0.315091	0.315091	0.315031	0.315031	0.314313	0.314313	0.313188	0.313188	0.313137	0.313137	0.313901	0.313901	0.313633	0.313633	0.313165	0.314597	0.314597	0.316608	0.316608	0.317206	0.317206
532	10	0.314255	0.314255	0.312967	0.312967	0.311726	0.311726	0.310795	0.310795	0.310212	0.310212	0.309661	0.309661	0.308821	0.308821	0.307584	0.307584	0.305875	0.304484	0.304484	0.303487	0.303487	0.302682	0.302682	0.301697	0.301697	0.300659	0.300659	0.299431	0.299431	0.298043	0.298043	0.296899	0.296899	0.296247	0.296247	0.295892	0.295892	0.295651	0.295651	0.295091	0.295091	0.294789	0.294834	0.294834	0.295014	0.295014	0.295278	0.295278
533	8	0.389644	0.389644	0.386772	0.386772	0.38545	0.38545	0.384155	0.384155	0.383278	0.383278	0.382213	0.382213	0.381074	0.381074	0.380148	0.380148	0.379927	0.379652	0.379652	0.38029	0.38029	0.380391	0.380391	0.380777	0.380777	0.380533	0.380533	0.379662	0.379662	0.378159	0.378159	0.376329	0.376329	0.374534	0.374534	0.373268	0.373268	0.372116	0.372116	0.371659	0.371659	0.371948	0.372401	0.372401	0.373781	0.373781	0.374925	0.374925
534	2	0.536227	0.536227	0.53396	0.53396	0.533891	0.533891	0.533938	0.533938	0.533085	0.533085	0.532896	0.532896	0.533072	0.533072	0.532253	0.532253	0.531875	0.53317	0.53317	0.534047	0.534047	0.534954	0.534954	0.536123	0.536123	0.535657	0.535657	0.534181	0.534181	0.532528	0.532528	0.530217	0.530217	0.527015	0.527015	0.524893	0.524893	0.523821	0.523821	0.52184	0.52184	0.521185	0.522725	0.522725	0.524095	0.524095	0.525873	0.525873
535	4	0.304385	0.304385	0.30349	0.30349	0.301885	0.301885	0.300747	0.300747	0.30016	0.30016	0.298928	0.298928	0.297079	0.297079	0.2959	0.2959	0.295254	0.294128	0.294128	0.292919	0.292919	0.292787	0.292787	0.29307	0.29307	0.292203	0.292203	0.290642	0.290642	0.289536	0.289536	0.289038	0.289038	0.288125	0.288125	0.286852	0.286852	0.286721	0.286721	0.287292	0.287292	0.287364	0.287432	0.287432	0.288425	0.288425	0.289714	0.289714
536	6	0.397634	0.397634	0.397856	0.397856	0.398226	0.398226	0.398499	0.398499	0.398431	0.398431	0.397924	0.397924	0.397308	0.397308	0.397187	0.397187	0.397049	0.396746	0.396746	0.396515	0.396515	0.396572	0.396572	0.396497	0.396497	0.396082	0.396082	0.395945	0.395945	0.395206	0.395206	0.394153	0.394153	0.393681	0.393681	0.393338	0.393338	0.393618	0.393618	0.393706	0.393706	0.393533	0.394263	0.394263	0.395338	0.395338	0.395808	0.395808
537	7	0.34411	0.34411	0.344578	0.344578	0.34552	0.34552	0.346289	0.346289	0.346804	0.346804	0.347088	0.347088	0.346705	0.346705	0.346361	0.346361	0.346108	0.345665	0.345665	0.345788	0.345788	0.345514	0.345514	0.345094	0.345094	0.34404	0.34404	0.342219	0.342219	0.340236	0.340236	0.338147	0.338147	0.336383	0.336383	0.335244	0.335244	0.334239	0.334239	0.333775	0.333775	0.333777	0.334092	0.334092	0.334969	0.334969	0.33552	0.33552
538	7	0.290967	0.290967	0.290604	0.290604	0.291198	0.291198	0.292522	0.292522	0.292959	0.292959	0.292052	0.292052	0.291135	0.291135	0.29157	0.29157	0.292371	0.29238	0.29238	0.291439	0.291439	0.291102	0.291102	0.291881	0.291881	0.293116	0.293116	0.293242	0.293242	0.292254	0.292254	0.291686	0.291686	0.292559	0.292559	0.293896	0.293896	0.294288	0.294288	0.293397	0.293397	0.293049	0.294649	0.294649	0.296542	0.296542	0.296878	0.296878
539	10	0.292292	0.292292	0.292287	0.292287	0.292886	0.292886	0.293536	0.293536	0.29359	0.29359	0.293018	0.293018	0.292173	0.292173	0.291641	0.291641	0.291761	0.292598	0.292598	0.293094	0.293094	0.292592	0.292592	0.291827	0.291827	0.292326	0.292326	0.293276	0.293276	0.293158	0.293158	0.291859	0.291859	0.290556	0.290556	0.290549	0.290549	0.291592	0.291592	0.291974	0.291974	0.291722	0.291818	0.291818	0.29246	0.29246	0.29338	0.29338
540	2	0.401629	0.401629	0.402397	0.402397	0.402404	0.402404	0.401721	0.401721	0.401417	0.401417	0.401325	0.401325	0.400991	0.400991	0.399635	0.399635	0.397856	0.396778	0.396778	0.396601	0.396601	0.396153	0.396153	0.394698	0.394698	0.39341	0.39341	0.392768	0.392768	0.391582	0.391582	0.389958	0.389958	0.388445	0.388445	0.387787	0.387787	0.387814	0.387814	0.387304	0.387304	0.38672	0.387215	0.387215	0.388467	0.388467	0.389423	0.389423
541	6	0.520526	0.520526	0.514225	0.514225	0.508278	0.508278	0.503438	0.503438	0.500889	0.500889	0.499308	0.499308	0.496619	0.496619	0.493323	0.493323	0.491526	0.491012	0.491012	0.489713	0.489713	0.487746	0.487746	0.487148	0.487148	0.487507	0.487507	0.486618	0.486618	0.485154	0.485154	0.484956	0.484956	0.486067	0.486067	0.486162	0.486162	0.485148	0.485148	0.485112	0.485112	0.486512	0.487526	0.487526	0.487573	0.487573	0.488758	0.488758
542	4	0.369018	0.369018	0.368171	0.368171	0.367648	0.367648	0.368126	0.368126	0.368598	0.368598	0.367697	0.367697	0.366193	0.366193	0.365697	0.365697	0.366669	0.367558	0.367558	0.367254	0.367254	0.366525	0.366525	0.36675	0.36675	0.367513	0.367513	0.367118	0.367118	0.36501	0.36501	0.362711	0.362711	0.361648	0.361648	0.36117	0.36117	0.359854	0.359854	0.35771	0.35771	0.356741	0.357546	0.357546	0.358688	0.358688	0.358709	0.358709
543	9	0.446753	0.446753	0.446693	0.446693	0.446576	0.446576	0.447319	0.447319	0.447878	0.447878	0.447369	0.447369	0.446787	0.446787	0.447089	0.447089	0.446999	0.446159	0.446159	0.446047	0.446047	0.446945	0.446945	0.447026	0.447026	0.446279	0.446279	0.446066	0.446066	0.446156	0.446156	0.445347	0.445347	0.444017	0.444017	0.443826	0.443826	0.444481	0.444481	0.44428	0.44428	0.44398	0.445086	0.445086	0.446544	0.446544	0.44664	0.44664
544	10	0.419372	0.419372	0.419262	0.419262	0.419121	0.419121	0.419415	0.419415	0.420288	0.420288	0.421416	0.421416	0.421989	0.421989	0.421671	0.421671	0.420781	0.420242	0.420242	0.420119	0.420119	0.42027	0.42027	0.420136	0.420136	0.419251	0.419251	0.41715	0.41715	0.414672	0.414672	0.412743	0.412743	0.411608	0.411608	0.411106	0.411106	0.411105	0.411105	0.411069	0.411069	0.411468	0.412488	0.412488	0.41364	0.41364	0.414837	0.414837
545	2	0.417294	0.417294	0.416375	0.416375	0.416051	0.416051	0.415791	0.415791	0.414714	0.414714	0.413278	0.413278	0.411592	0.411592	0.409995	0.409995	0.408747	0.407582	0.407582	0.407117	0.407117	0.406835	0.406835	0.406617	0.406617	0.406514	0.406514	0.405883	0.405883	0.405068	0.405068	0.404062	0.404062	0.403017	0.403017	0.402122	0.402122	0.40097	0.40097	0.400074	0.400074	0.399605	0.399515	0.399515	0.400168	0.400168	0.40068	0.40068
546	4	0.445374	0.445374	0.441198	0.441198	0.437559	0.437559	0.435332	0.435332	0.433403	0.433403	0.430243	0.430243	0.426582	0.426582	0.423998	0.423998	0.422611	0.42135	0.42135	0.41916	0.41916	0.416748	0.416748	0.415393	0.415393	0.414872	0.414872	0.413053	0.413053	0.409738	0.409738	0.406511	0.406511	0.404953	0.404953	0.404336	0.404336	0.40328	0.40328	0.40137	0.40137	0.400539	0.401587	0.401587	0.402895	0.402895	0.403081	0.403081
547	8	0.452516	0.452516	0.452056	0.452056	0.451992	0.451992	0.451864	0.451864	0.451592	0.451592	0.451252	0.451252	0.450389	0.450389	0.449587	0.449587	0.44861	0.447511	0.447511	0.447057	0.447057	0.446626	0.446626	0.446195	0.446195	0.445499	0.445499	0.444574	0.444574	0.443581	0.443581	0.44251	0.44251	0.441822	0.441822	0.441676	0.441676	0.44151	0.44151	0.44148	0.44148	0.441723	0.442695	0.442695	0.444258	0.444258	0.445262	0.445262
548	3	0.333598	0.333598	0.33412	0.33412	0.334357	0.334357	0.334614	0.334614	0.334851	0.334851	0.335009	0.335009	0.334761	0.334761	0.334399	0.334399	0.333886	0.333379	0.333379	0.333036	0.333036	0.332926	0.332926	0.332563	0.332563	0.332409	0.332409	0.33234	0.33234	0.332116	0.332116	0.331859	0.331859	0.331781	0.331781	0.331941	0.331941	0.332359	0.332359	0.332708	0.332708	0.333203	0.334024	0.334024	0.334961	0.334961	0.335803	0.335803
549	1	0.461286	0.461286	0.463206	0.463206	0.464909	0.464909	0.466509	0.466509	0.467803	0.467803	0.468727	0.468727	0.469512	0.469512	0.470664	0.470664	0.471848	0.472939	0.472939	0.474329	0.474329	0.475934	0.475934	0.477096	0.477096	0.47763	0.47763	0.477694	0.477694	0.477264	0.477264	0.476167	0.476167	0.474881	0.474881	0.47381	0.47381	0.473075	0.473075	0.472719	0.472719	0.472953	0.47381	0.47381	0.474952	0.474952	0.476267	0.476267
550	11	0.306495	0.306495	0.30785	0.30785	0.308748	0.308748	0.309119	0.309119	0.309182	0.309182	0.309308	0.309308	0.309975	0.309975	0.309434	0.309434	0.308536	0.309069	0.309069	0.310017	0.310017	0.310112	0.310112	0.309427	0.309427	0.308561	0.308561	0.308388	0.308388	0.30764	0.30764	0.305722	0.305722	0.303972	0.303972	0.3034	0.3034	0.303104	0.303104	0.30222	0.30222	0.301199	0.301495	0.301495	0.303507	0.303507	0.305074	0.305074
551	3	0.412628	0.412628	0.41332	0.41332	0.413576	0.413576	0.413723	0.413723	0.413883	0.413883	0.413943	0.413943	0.413609	0.413609	0.413275	0.413275	0.412782	0.412403	0.412403	0.412239	0.412239	0.41236	0.41236	0.412045	0.412045	0.411867	0.411867	0.412016	0.412016	0.411965	0.411965	0.411883	0.411883	0.411993	0.411993	0.412477	0.412477	0.413185	0.413185	0.413609	0.413609	0.41413	0.41525	0.41525	0.416584	0.416584	0.41781	0.41781
552	7	0.428216	0.428216	0.42974	0.42974	0.431875	0.431875	0.433238	0.433238	0.433442	0.433442	0.433271	0.433271	0.433903	0.433903	0.434388	0.434388	0.433655	0.432385	0.432385	0.432196	0.432196	0.43279	0.43279	0.432391	0.432391	0.430495	0.430495	0.428687	0.428687	0.427612	0.427612	0.426954	0.426954	0.425542	0.425542	0.423747	0.423747	0.423113	0.423113	0.423482	0.423482	0.423987	0.42408	0.42408	0.424063	0.424063	0.424798	0.424798
553	7	0.320038	0.320038	0.31901	0.31901	0.319141	0.319141	0.319455	0.319455	0.318339	0.318339	0.315497	0.315497	0.312706	0.312706	0.311226	0.311226	0.310635	0.309376	0.309376	0.307285	0.307285	0.30568	0.30568	0.305695	0.305695	0.306045	0.306045	0.30494	0.30494	0.3029	0.3029	0.301401	0.301401	0.301517	0.301517	0.302102	0.302102	0.301592	0.301592	0.300177	0.300177	0.299591	0.300601	0.300601	0.302055	0.302055	0.30258	0.30258
554	1	0.43278	0.43278	0.434095	0.434095	0.434914	0.434914	0.43578	0.43578	0.436615	0.436615	0.437091	0.437091	0.437195	0.437195	0.437491	0.437491	0.437668	0.437687	0.437687	0.438027	0.438027	0.4387	0.4387	0.438992	0.438992	0.438827	0.438827	0.438479	0.438479	0.437821	0.437821	0.436764	0.436764	0.435773	0.435773	0.435106	0.435106	0.434651	0.434651	0.434214	0.434214	0.434436	0.43543	0.43543	0.436573	0.436573	0.437697	0.437697
555	5	0.409991	0.409991	0.408659	0.408659	0.407112	0.407112	0.405513	0.405513	0.404179	0.404179	0.403068	0.403068	0.401896	0.401896	0.400681	0.400681	0.398993	0.397895	0.397895	0.397568	0.397568	0.397737	0.397737	0.397492	0.397492	0.396571	0.396571	0.395083	0.395083	0.393623	0.393623	0.392257	0.392257	0.39107	0.39107	0.390059	0.390059	0.38977	0.38977	0.39005	0.39005	0.390768	0.391627	0.391627	0.39254	0.39254	0.393723	0.393723
556	1	0.278118	0.278118	0.27773	0.27773	0.277722	0.277722	0.277713	0.277713	0.277579	0.277579	0.277874	0.277874	0.276726	0.276726	0.274902	0.274902	0.274284	0.273591	0.273591	0.273345	0.273345	0.272843	0.272843	0.271396	0.271396	0.271043	0.271043	0.270983	0.270983	0.269961	0.269961	0.269115	0.269115	0.268288	0.268288	0.267502	0.267502	0.267493	0.267493	0.266677	0.266677	0.265518	0.265584	0.265584	0.265725	0.265725	0.265629	0.265629
557	4	0.249305	0.249305	0.249635	0.249635	0.249549	0.249549	0.249764	0.249764	0.250488	0.250488	0.250997	0.250997	0.250862	0.250862	0.250352	0.250352	0.250139	0.250436	0.250436	0.250683	0.250683	0.250303	0.250303	0.24951	0.24951	0.249202	0.249202	0.249108	0.249108	0.248435	0.248435	0.247141	0.247141	0.246	0.246	0.24567	0.24567	0.245848	0.245848	0.245617	0.245617	0.245023	0.245016	0.245016	0.246112	0.246112	0.247365	0.247365
558	1	0.325747	0.325747	0.326533	0.326533	0.327058	0.327058	0.328499	0.328499	0.329723	0.329723	0.329641	0.329641	0.329595	0.329595	0.330326	0.330326	0.330315	0.329658	0.329658	0.329513	0.329513	0.330263	0.330263	0.329944	0.329944	0.328921	0.328921	0.328674	0.328674	0.328716	0.328716	0.328113	0.328113	0.326997	0.326997	0.327021	0.327021	0.327969	0.327969	0.327838	0.327838	0.327649	0.328951	0.328951	0.330906	0.330906	0.331653	0.331653
559	8	0.342927	0.342927	0.342422	0.342422	0.342046	0.342046	0.341316	0.341316	0.340363	0.340363	0.339099	0.339099	0.338057	0.338057	0.337126	0.337126	0.336043	0.334774	0.334774	0.333921	0.333921	0.333674	0.333674	0.333516	0.333516	0.333006	0.333006	0.332246	0.332246	0.33129	0.33129	0.330576	0.330576	0.330324	0.330324	0.330115	0.330115	0.329708	0.329708	0.329053	0.329053	0.328875	0.329499	0.329499	0.330365	0.330365	0.330594	0.330594
560	3	0.329959	0.329959	0.33007	0.33007	0.329778	0.329778	0.329393	0.329393	0.329022	0.329022	0.328482	0.328482	0.327952	0.327952	0.327096	0.327096	0.326594	0.325802	0.325802	0.325674	0.325674	0.325323	0.325323	0.325202	0.325202	0.324566	0.324566	0.324412	0.324412	0.323924	0.323924	0.323485	0.323485	0.323058	0.323058	0.322838	0.322838	0.322777	0.322777	0.322535	0.322535	0.322597	0.322444	0.322444	0.322913	0.322913	0.322923	0.322923
561	3	0.350434	0.350434	0.350795	0.350795	0.351011	0.351011	0.350832	0.350832	0.350683	0.350683	0.350417	0.350417	0.349859	0.349859	0.349079	0.349079	0.34828	0.347446	0.347446	0.346949	0.346949	0.34661	0.34661	0.345953	0.345953	0.345151	0.345151	0.344373	0.344373	0.343356	0.343356	0.342252	0.342252	0.341404	0.341404	0.340644	0.340644	0.340086	0.340086	0.339464	0.339464	0.33907	0.338845	0.338845	0.338901	0.338901	0.338961	0.338961
562	10	0.288622	0.288622	0.289619	0.289619	0.289667	0.289667	0.289842	0.289842	0.290682	0.290682	0.291949	0.291949	0.293016	0.293016	0.293044	0.293044	0.292072	0.291652	0.291652	0.292324	0.292324	0.293087	0.293087	0.292993	0.292993	0.292367	0.292367	0.291684	0.291684	0.291256	0.291256	0.291744	0.291744	0.292632	0.292632	0.292575	0.292575	0.29176	0.29176	0.2913	0.2913	0.291955	0.29323	0.29323	0.294048	0.294048	0.29429	0.29429
563	6	0.226204	0.226204	0.225622	0.225622	0.225707	0.225707	0.225468	0.225468	0.224775	0.224775	0.223663	0.223663	0.222193	0.222193	0.221086	0.221086	0.220336	0.219353	0.219353	0.218421	0.218421	0.217678	0.217678	0.217171	0.217171	0.21704	0.21704	0.216895	0.216895	0.216524	0.216524	0.216188	0.216188	0.215779	0.215779	0.215431	0.215431	0.215448	0.215448	0.215375	0.215375	0.21545	0.215784	0.215784	0.215963	0.215963	0.216064	0.216064
564	9	0.412798	0.412798	0.413283	0.413283	0.413966	0.413966	0.414763	0.414763	0.415437	0.415437	0.416152	0.416152	0.41626	0.41626	0.416213	0.416213	0.415367	0.414362	0.414362	0.414269	0.414269	0.414085	0.414085	0.413203	0.413203	0.412409	0.412409	0.411678	0.411678	0.41072	0.41072	0.409677	0.409677	0.408983	0.408983	0.408816	0.408816	0.408683	0.408683	0.40827	0.40827	0.407913	0.408674	0.408674	0.409943	0.409943	0.410268	0.410268
565	6	0.396797	0.396797	0.399774	0.399774	0.401323	0.401323	0.401974	0.401974	0.403528	0.403528	0.405718	0.405718	0.406593	0.406593	0.405916	0.405916	0.405908	0.407394	0.407394	0.408363	0.408363	0.407758	0.407758	0.407271	0.407271	0.408101	0.408101	0.40865	0.40865	0.407431	0.407431	0.405617	0.405617	0.405429	0.405429	0.406319	0.406319	0.406341	0.406341	0.405461	0.405461	0.405781	0.407573	0.407573	0.408866	0.408866	0.408773	0.408773
566	7	0.321634	0.321634	0.32184	0.32184	0.32328	0.32328	0.325177	0.325177	0.326176	0.326176	0.32563	0.32563	0.325012	0.325012	0.325343	0.325343	0.326219	0.32617	0.32617	0.325109	0.325109	0.324175	0.324175	0.324543	0.324543	0.325173	0.325173	0.324462	0.324462	0.322575	0.322575	0.321189	0.321189	0.321228	0.321228	0.321627	0.321627	0.321011	0.321011	0.319503	0.319503	0.318836	0.319702	0.319702	0.320915	0.320915	0.320901	0.320901
567	10	0.319392	0.319392	0.318873	0.318873	0.318243	0.318243	0.317732	0.317732	0.317664	0.317664	0.317678	0.317678	0.317214	0.317214	0.316123	0.316123	0.314599	0.313186	0.313186	0.312328	0.312328	0.311682	0.311682	0.310742	0.310742	0.309397	0.309397	0.307769	0.307769	0.305871	0.305871	0.304098	0.304098	0.302816	0.302816	0.301878	0.301878	0.30117	0.30117	0.300454	0.300454	0.299841	0.29961	0.29961	0.299679	0.299679	0.299823	0.299823
568	10	0.294226	0.294226	0.293107	0.293107	0.292669	0.292669	0.29237	0.29237	0.292498	0.292498	0.293133	0.293133	0.293218	0.293218	0.292926	0.292926	0.292612	0.292104	0.292104	0.291584	0.291584	0.291552	0.291552	0.29148	0.29148	0.29073	0.29073	0.289301	0.289301	0.287942	0.287942	0.286418	0.286418	0.285621	0.285621	0.28529	0.28529	0.284686	0.284686	0.284759	0.284759	0.285246	0.284806	0.284806	0.2847	0.2847	0.285412	0.285412
569	7	0.348893	0.348893	0.346656	0.346656	0.345452	0.345452	0.343993	0.343993	0.342034	0.342034	0.340354	0.340354	0.339796	0.339796	0.33938	0.33938	0.337993	0.336226	0.336226	0.335578	0.335578	0.335822	0.335822	0.335399	0.335399	0.333776	0.333776	0.332202	0.332202	0.331621	0.331621	0.331532	0.331532	0.330719	0.330719	0.329279	0.329279	0.328855	0.328855	0.329647	0.329647	0.330279	0.330144	0.330144	0.33018	0.33018	0.331423	0.331423
570	5	0.293814	0.293814	0.292945	0.292945	0.291385	0.291385	0.289368	0.289368	0.287711	0.287711	0.286521	0.286521	0.285447	0.285447	0.283579	0.283579	0.28132	0.280289	0.280289	0.279999	0.279999	0.279579	0.279579	0.278544	0.278544	0.277444	0.277444	0.276755	0.276755	0.275867	0.275867	0.274364	0.274364	0.273066	0.273066	0.272538	0.272538	0.272581	0.272581	0.272311	0.272311	0.27175	0.272048	0.272048	0.273125	0.273125	0.273675	0.273675
571	6	0.370394	0.370394	0.373276	0.373276	0.374896	0.374896	0.375603	0.375603	0.377341	0.377341	0.379567	0.379567	0.38043	0.38043	0.380037	0.380037	0.380058	0.381545	0.381545	0.382501	0.382501	0.381942	0.381942	0.38159	0.38159	0.382394	0.382394	0.382943	0.382943	0.381766	0.381766	0.380126	0.380126	0.380136	0.380136	0.381032	0.381032	0.381145	0.381145	0.380469	0.380469	0.381134	0.383139	0.383139	0.38457	0.38457	0.384839	0.384839
572	10	0.46007	0.46007	0.459271	0.459271	0.458297	0.458297	0.458301	0.458301	0.45875	0.45875	0.459042	0.459042	0.45886	0.45886	0.458702	0.458702	0.458239	0.45784	0.45784	0.4574	0.4574	0.457897	0.457897	0.458555	0.458555	0.458682	0.458682	0.458437	0.458437	0.458676	0.458676	0.45928	0.45928	0.459973	0.459973	0.460784	0.460784	0.462059	0.462059	0.463259	0.463259	0.46393	0.464479	0.464479	0.465436	0.465436	0.466756	0.466756
573	6	0.388927	0.388927	0.387022	0.387022	0.385621	0.385621	0.38417	0.38417	0.38323	0.38323	0.381359	0.381359	0.379332	0.379332	0.376893	0.376893	0.375431	0.373993	0.373993	0.372725	0.372725	0.37097	0.37097	0.369817	0.369817	0.36888	0.36888	0.368091	0.368091	0.36675	0.36675	0.365171	0.365171	0.363798	0.363798	0.36275	0.36275	0.361877	0.361877	0.361001	0.361001	0.360343	0.359806	0.359806	0.359659	0.359659	0.359324	0.359324
574	1	0.263003	0.263003	0.262727	0.262727	0.261876	0.261876	0.261486	0.261486	0.261602	0.261602	0.261365	0.261365	0.26022	0.26022	0.258663	0.258663	0.257548	0.257012	0.257012	0.256528	0.256528	0.255555	0.255555	0.254281	0.254281	0.25366	0.25366	0.253458	0.253458	0.252715	0.252715	0.251484	0.251484	0.250449	0.250449	0.250079	0.250079	0.250068	0.250068	0.24961	0.24961	0.248986	0.249039	0.249039	0.24968	0.24968	0.250103	0.250103
575	3	0.289205	0.289205	0.289753	0.289753	0.288765	0.288765	0.288091	0.288091	0.288596	0.288596	0.288088	0.288088	0.286568	0.286568	0.286126	0.286126	0.286049	0.285112	0.285112	0.284168	0.284168	0.28396	0.28396	0.283924	0.283924	0.283548	0.283548	0.282604	0.282604	0.282111	0.282111	0.282517	0.282517	0.281996	0.281996	0.280751	0.280751	0.281159	0.281159	0.281922	0.281922	0.281267	0.281056	0.281056	0.282258	0.282258	0.282683	0.282683
576	4	0.2994	0.2994	0.299094	0.299094	0.299032	0.299032	0.298336	0.298336	0.298006	0.298006	0.298568	0.298568	0.298658	0.298658	0.298074	0.298074	0.298143	0.299084	0.299084	0.299671	0.299671	0.299858	0.299858	0.300121	0.300121	0.29985	0.29985	0.298615	0.298615	0.296975	0.296975	0.295767	0.295767	0.294518	0.294518	0.293148	0.293148	0.29255	0.29255	0.292365	0.292365	0.292142	0.292528	0.292528	0.293716	0.293716	0.294731	0.294731
577	2	0.493017	0.493017	0.495835	0.495835	0.49968	0.49968	0.503092	0.503092	0.505273	0.505273	0.507452	0.507452	0.509452	0.509452	0.509333	0.509333	0.509108	0.509626	0.509626	0.508831	0.508831	0.507902	0.507902	0.507704	0.507704	0.506286	0.506286	0.503892	0.503892	0.502236	0.502236	0.50069	0.50069	0.498541	0.498541	0.497815	0.497815	0.497832	0.497832	0.497238	0.497238	0.497831	0.499421	0.499421	0.500495	0.500495	0.501599	0.501599
578	4	0.292728	0.292728	0.291836	0.291836	0.290505	0.290505	0.289592	0.289592	0.289118	0.289118	0.288006	0.288006	0.286291	0.286291	0.285262	0.285262	0.284676	0.283609	0.283609	0.28227	0.28227	0.281942	0.281942	0.282028	0.282028	0.281094	0.281094	0.27962	0.27962	0.278601	0.278601	0.278188	0.278188	0.277387	0.277387	0.27608	0.27608	0.27599	0.27599	0.276607	0.276607	0.276699	0.276693	0.276693	0.277558	0.277558	0.278863	0.278863
579	6	0.307743	0.307743	0.307201	0.307201	0.30728	0.30728	0.306973	0.306973	0.306244	0.306244	0.304817	0.304817	0.303086	0.303086	0.301908	0.301908	0.300602	0.299775	0.299775	0.298938	0.298938	0.298265	0.298265	0.297898	0.297898	0.297793	0.297793	0.298022	0.298022	0.297846	0.297846	0.297801	0.297801	0.297827	0.297827	0.297834	0.297834	0.298045	0.298045	0.297959	0.297959	0.298252	0.298608	0.298608	0.299125	0.299125	0.299354	0.299354
580	6	0.304976	0.304976	0.303616	0.303616	0.302684	0.302684	0.301752	0.301752	0.301222	0.301222	0.299798	0.299798	0.29817	0.29817	0.296252	0.296252	0.295195	0.29409	0.29409	0.293219	0.293219	0.292007	0.292007	0.291185	0.291185	0.290312	0.290312	0.28975	0.28975	0.288795	0.288795	0.28758	0.28758	0.286473	0.286473	0.285646	0.285646	0.285124	0.285124	0.284546	0.284546	0.28398	0.283591	0.283591	0.283708	0.283708	0.283616	0.283616
581	3	0.329713	0.329713	0.330044	0.330044	0.330617	0.330617	0.330608	0.330608	0.330307	0.330307	0.330299	0.330299	0.32961	0.32961	0.328576	0.328576	0.327801	0.32688	0.32688	0.326248	0.326248	0.326092	0.326092	0.325108	0.325108	0.324154	0.324154	0.323698	0.323698	0.322798	0.322798	0.322084	0.322084	0.321938	0.321938	0.321556	0.321556	0.321408	0.321408	0.321368	0.321368	0.321324	0.322185	0.322185	0.323323	0.323323	0.323888	0.323888
582	4	0.219688	0.219688	0.219521	0.219521	0.218963	0.218963	0.218988	0.218988	0.219586	0.219586	0.219648	0.219648	0.219182	0.219182	0.21945	0.21945	0.2203	0.220666	0.220666	0.220692	0.220692	0.221313	0.221313	0.222036	0.222036	0.221743	0.221743	0.220569	0.220569	0.219621	0.219621	0.219153	0.219153	0.217951	0.217951	0.216301	0.216301	0.215709	0.215709	0.215777	0.215777	0.215342	0.214919	0.214919	0.215418	0.215418	0.216274	0.216274
583	1	0.247327	0.247327	0.248455	0.248455	0.249992	0.249992	0.250761	0.250761	0.250907	0.250907	0.250892	0.250892	0.25112	0.25112	0.250536	0.250536	0.249454	0.248917	0.248917	0.24928	0.24928	0.248939	0.248939	0.247932	0.247932	0.247307	0.247307	0.247593	0.247593	0.247384	0.247384	0.246167	0.246167	0.245256	0.245256	0.245352	0.245352	0.245293	0.245293	0.24442	0.24442	0.243893	0.244434	0.244434	0.245181	0.245181	0.244912	0.244912
584	4	0.320172	0.320172	0.319432	0.319432	0.318571	0.318571	0.318037	0.318037	0.317294	0.317294	0.316594	0.316594	0.316555	0.316555	0.316297	0.316297	0.316007	0.316121	0.316121	0.316424	0.316424	0.316709	0.316709	0.316623	0.316623	0.316268	0.316268	0.315341	0.315341	0.314136	0.314136	0.313028	0.313028	0.311919	0.311919	0.311338	0.311338	0.311421	0.311421	0.311478	0.311478	0.311683	0.312613	0.312613	0.31389	0.31389	0.314832	0.314832
585	4	0.229229	0.229229	0.2286	0.2286	0.227833	0.227833	0.227446	0.227446	0.227699	0.227699	0.228043	0.228043	0.22784	0.22784	0.227633	0.227633	0.227803	0.228737	0.228737	0.229939	0.229939	0.230241	0.230241	0.229966	0.229966	0.23011	0.23011	0.230152	0.230152	0.229397	0.229397	0.22791	0.22791	0.226452	0.226452	0.225845	0.225845	0.22574	0.22574	0.225166	0.225166	0.22443	0.224552	0.224552	0.225737	0.225737	0.226952	0.226952
586	11	0.314655	0.314655	0.315695	0.315695	0.31653	0.31653	0.317574	0.317574	0.318027	0.318027	0.318995	0.318995	0.319165	0.319165	0.31948	0.31948	0.319399	0.318906	0.318906	0.319297	0.319297	0.319216	0.319216	0.31907	0.31907	0.318608	0.318608	0.31817	0.31817	0.317616	0.317616	0.316628	0.316628	0.316434	0.316434	0.316088	0.316088	0.316048	0.316048	0.316217	0.316217	0.315649	0.316775	0.316775	0.317722	0.317722	0.318272	0.318272
587	11	0.406442	0.406442	0.406355	0.406355	0.406107	0.406107	0.405411	0.405411	0.404494	0.404494	0.403424	0.403424	0.40205	0.40205	0.400159	0.400159	0.397919	0.395974	0.395974	0.394731	0.394731	0.393712	0.393712	0.391904	0.391904	0.389825	0.389825	0.387937	0.387937	0.386187	0.386187	0.384502	0.384502	0.382754	0.382754	0.381112	0.381112	0.380096	0.380096	0.379367	0.379367	0.379127	0.379443	0.379443	0.379794	0.379794	0.380369	0.380369
588	9	0.445654	0.445654	0.446329	0.446329	0.44711	0.44711	0.448081	0.448081	0.449092	0.449092	0.449957	0.449957	0.450088	0.450088	0.450166	0.450166	0.449636	0.448782	0.448782	0.448805	0.448805	0.448594	0.448594	0.447843	0.447843	0.447205	0.447205	0.44642	0.44642	0.445543	0.445543	0.444731	0.444731	0.444059	0.444059	0.443914	0.443914	0.443723	0.443723	0.443338	0.443338	0.443168	0.443958	0.443958	0.445057	0.445057	0.445446	0.445446
589	10	0.397182	0.397182	0.39698	0.39698	0.396754	0.396754	0.396707	0.396707	0.396823	0.396823	0.396815	0.396815	0.396428	0.396428	0.395534	0.395534	0.394265	0.393188	0.393188	0.392571	0.392571	0.39227	0.39227	0.391925	0.391925	0.391162	0.391162	0.389895	0.389895	0.388193	0.388193	0.386502	0.386502	0.385133	0.385133	0.384022	0.384022	0.383264	0.383264	0.382445	0.382445	0.381853	0.381803	0.381803	0.382127	0.382127	0.382663	0.382663
590	8	0.263953	0.263953	0.264705	0.264705	0.265458	0.265458	0.26601	0.26601	0.265971	0.265971	0.265658	0.265658	0.265356	0.265356	0.265248	0.265248	0.26483	0.264014	0.264014	0.263481	0.263481	0.263329	0.263329	0.263252	0.263252	0.262952	0.262952	0.26238	0.26238	0.261435	0.261435	0.261109	0.261109	0.261137	0.261137	0.261327	0.261327	0.261023	0.261023	0.26039	0.26039	0.260029	0.260884	0.260884	0.261929	0.261929	0.262487	0.262487
591	10	0.29085	0.29085	0.290804	0.290804	0.290968	0.290968	0.291557	0.291557	0.292004	0.292004	0.293272	0.293272	0.29449	0.29449	0.294313	0.294313	0.293376	0.292975	0.292975	0.292643	0.292643	0.292977	0.292977	0.293547	0.293547	0.293276	0.293276	0.29228	0.29228	0.291258	0.291258	0.290395	0.290395	0.289832	0.289832	0.290491	0.290491	0.291358	0.291358	0.2909	0.2909	0.290492	0.291051	0.291051	0.291566	0.291566	0.292736	0.292736
592	11	0.278787	0.278787	0.280068	0.280068	0.280986	0.280986	0.281658	0.281658	0.282642	0.282642	0.283874	0.283874	0.284847	0.284847	0.285268	0.285268	0.285334	0.285773	0.285773	0.286563	0.286563	0.287284	0.287284	0.287386	0.287386	0.286756	0.286756	0.285907	0.285907	0.285242	0.285242	0.284383	0.284383	0.283131	0.283131	0.281741	0.281741	0.280824	0.280824	0.28036	0.28036	0.280217	0.280126	0.280126	0.28013	0.28013	0.28033	0.28033
593	4	0.284364	0.284364	0.283409	0.283409	0.281884	0.281884	0.280896	0.280896	0.280395	0.280395	0.279267	0.279267	0.277602	0.277602	0.276555	0.276555	0.276101	0.275218	0.275218	0.274197	0.274197	0.274111	0.274111	0.274373	0.274373	0.273586	0.273586	0.271988	0.271988	0.270935	0.270935	0.270628	0.270628	0.269861	0.269861	0.26851	0.26851	0.268387	0.268387	0.269078	0.269078	0.269276	0.269353	0.269353	0.270229	0.270229	0.271481	0.271481
594	3	0.335144	0.335144	0.33518	0.33518	0.336045	0.336045	0.337331	0.337331	0.338077	0.338077	0.337385	0.337385	0.337206	0.337206	0.337678	0.337678	0.337884	0.337381	0.337381	0.336415	0.336415	0.336791	0.336791	0.337193	0.337193	0.33709	0.33709	0.336106	0.336106	0.335241	0.335241	0.335583	0.335583	0.335862	0.335862	0.335717	0.335717	0.335149	0.335149	0.335422	0.335422	0.336732	0.337694	0.337694	0.338124	0.338124	0.338247	0.338247
595	7	0.284768	0.284768	0.283858	0.283858	0.282615	0.282615	0.281246	0.281246	0.280135	0.280135	0.279041	0.279041	0.277414	0.277414	0.27567	0.27567	0.274527	0.273821	0.273821	0.273062	0.273062	0.272078	0.272078	0.271292	0.271292	0.27084	0.27084	0.269844	0.269844	0.268459	0.268459	0.267049	0.267049	0.266285	0.266285	0.265873	0.265873	0.265102	0.265102	0.264491	0.264491	0.264548	0.265057	0.265057	0.265543	0.265543	0.265619	0.265619
596	10	0.263895	0.263895	0.264805	0.264805	0.266696	0.266696	0.269186	0.269186	0.270991	0.270991	0.271549	0.271549	0.271685	0.271685	0.272536	0.272536	0.273958	0.275034	0.275034	0.275172	0.275172	0.274741	0.274741	0.274293	0.274293	0.274342	0.274342	0.274495	0.274495	0.273757	0.273757	0.272281	0.272281	0.270785	0.270785	0.270098	0.270098	0.270791	0.270791	0.27174	0.27174	0.272128	0.272279	0.272279	0.272937	0.272937	0.274552	0.274552
597	11	0.41113	0.41113	0.412832	0.412832	0.414602	0.414602	0.41617	0.41617	0.417902	0.417902	0.419448	0.419448	0.420366	0.420366	0.420069	0.420069	0.418842	0.417671	0.417671	0.417195	0.417195	0.416507	0.416507	0.414872	0.414872	0.412788	0.412788	0.411025	0.411025	0.4094	0.4094	0.407914	0.407914	0.406438	0.406438	0.405468	0.405468	0.405281	0.405281	0.405277	0.405277	0.405761	0.406708	0.406708	0.407751	0.407751	0.408919	0.408919
598	3	0.308352	0.308352	0.310285	0.310285	0.311873	0.311873	0.312916	0.312916	0.313827	0.313827	0.314728	0.314728	0.315612	0.315612	0.315959	0.315959	0.315707	0.31538	0.31538	0.315608	0.315608	0.315924	0.315924	0.315839	0.315839	0.315264	0.315264	0.314686	0.314686	0.314145	0.314145	0.31376	0.31376	0.313325	0.313325	0.312795	0.312795	0.312447	0.312447	0.312259	0.312259	0.312451	0.312948	0.312948	0.313369	0.313369	0.313726	0.313726
599	1	0.325632	0.325632	0.325631	0.325631	0.325711	0.325711	0.325186	0.325186	0.324189	0.324189	0.323487	0.323487	0.323215	0.323215	0.322576	0.322576	0.3213	0.320688	0.320688	0.320913	0.320913	0.320801	0.320801	0.32005	0.32005	0.319697	0.319697	0.320129	0.320129	0.320052	0.320052	0.318812	0.318812	0.318011	0.318011	0.318321	0.318321	0.318566	0.318566	0.318082	0.318082	0.318112	0.319407	0.319407	0.320806	0.320806	0.320996	0.320996
600	1	0.383757	0.383757	0.384704	0.384704	0.385162	0.385162	0.385576	0.385576	0.386058	0.386058	0.385973	0.385973	0.385353	0.385353	0.384877	0.384877	0.384344	0.383808	0.383808	0.383681	0.383681	0.38394	0.38394	0.3838	0.3838	0.383547	0.383547	0.383574	0.383574	0.38339	0.38339	0.382871	0.382871	0.382477	0.382477	0.382454	0.382454	0.382421	0.382421	0.381803	0.381803	0.381675	0.382457	0.382457	0.38318	0.38318	0.383591	0.383591
601	2	0.414051	0.414051	0.413063	0.413063	0.413525	0.413525	0.413915	0.413915	0.412976	0.412976	0.412885	0.412885	0.412993	0.412993	0.411936	0.411936	0.411562	0.412678	0.412678	0.413204	0.413204	0.413701	0.413701	0.414721	0.414721	0.414521	0.414521	0.41323	0.41323	0.412147	0.412147	0.410668	0.410668	0.408236	0.408236	0.406816	0.406816	0.406095	0.406095	0.404505	0.404505	0.404316	0.405903	0.405903	0.406767	0.406767	0.407621	0.407621
602	1	0.366517	0.366517	0.367972	0.367972	0.369062	0.369062	0.370883	0.370883	0.372331	0.372331	0.372594	0.372594	0.372739	0.372739	0.373574	0.373574	0.373627	0.372801	0.372801	0.3728	0.3728	0.373704	0.373704	0.373288	0.373288	0.372239	0.372239	0.371959	0.371959	0.371846	0.371846	0.371163	0.371163	0.369962	0.369962	0.369873	0.369873	0.370668	0.370668	0.3703	0.3703	0.369862	0.371467	0.371467	0.373629	0.373629	0.37443	0.37443
603	10	0.321214	0.321214	0.322063	0.322063	0.3238	0.3238	0.326076	0.326076	0.32761	0.32761	0.327548	0.327548	0.326812	0.326812	0.32669	0.32669	0.327368	0.327934	0.327934	0.327676	0.327676	0.326777	0.326777	0.325887	0.325887	0.325789	0.325789	0.326041	0.326041	0.325523	0.325523	0.324309	0.324309	0.322954	0.322954	0.322365	0.322365	0.32283	0.32283	0.323239	0.323239	0.323031	0.322677	0.322677	0.32277	0.32277	0.323583	0.323583
604	1	0.372839	0.372839	0.370538	0.370538	0.368251	0.368251	0.366437	0.366437	0.365342	0.365342	0.36368	0.36368	0.361113	0.361113	0.358112	0.358112	0.355653	0.353713	0.353713	0.352035	0.352035	0.350015	0.350015	0.347934	0.347934	0.346541	0.346541	0.345644	0.345644	0.344193	0.344193	0.342378	0.342378	0.340874	0.340874	0.340017	0.340017	0.339425	0.339425	0.33846	0.33846	0.337314	0.33687	0.33687	0.337114	0.337114	0.337452	0.337452
605	11	0.451155	0.451155	0.451151	0.451151	0.451171	0.451171	0.450549	0.450549	0.449692	0.449692	0.448706	0.448706	0.447441	0.447441	0.445658	0.445658	0.443457	0.441678	0.441678	0.440467	0.440467	0.439488	0.439488	0.438083	0.438083	0.436361	0.436361	0.434676	0.434676	0.433221	0.433221	0.431662	0.431662	0.430141	0.430141	0.428715	0.428715	0.427916	0.427916	0.427653	0.427653	0.42805	0.4287	0.4287	0.429552	0.429552	0.430737	0.430737
606	9	0.33928	0.33928	0.33961	0.33961	0.340294	0.340294	0.341113	0.341113	0.342025	0.342025	0.343148	0.343148	0.34356	0.34356	0.343943	0.343943	0.344097	0.344126	0.344126	0.344629	0.344629	0.344882	0.344882	0.344744	0.344744	0.344527	0.344527	0.34385	0.34385	0.342978	0.342978	0.342017	0.342017	0.341314	0.341314	0.34122	0.34122	0.341139	0.341139	0.341136	0.341136	0.341469	0.342298	0.342298	0.343417	0.343417	0.343964	0.343964
607	4	0.312789	0.312789	0.312182	0.312182	0.311625	0.311625	0.311465	0.311465	0.311436	0.311436	0.311027	0.311027	0.310649	0.310649	0.310623	0.310623	0.31068	0.3105	0.3105	0.310352	0.310352	0.310437	0.310437	0.310328	0.310328	0.309647	0.309647	0.308511	0.308511	0.307184	0.307184	0.306004	0.306004	0.30471	0.30471	0.303696	0.303696	0.303571	0.303571	0.303554	0.303554	0.303357	0.303591	0.303591	0.30444	0.30444	0.305348	0.305348
608	3	0.334812	0.334812	0.335199	0.335199	0.336278	0.336278	0.337959	0.337959	0.338896	0.338896	0.338624	0.338624	0.338229	0.338229	0.338742	0.338742	0.3391	0.338502	0.338502	0.33783	0.33783	0.337941	0.337941	0.338445	0.338445	0.338335	0.338335	0.337385	0.337385	0.336562	0.336562	0.336649	0.336649	0.336954	0.336954	0.336507	0.336507	0.335958	0.335958	0.336075	0.336075	0.336956	0.337835	0.337835	0.338006	0.338006	0.338183	0.338183
609	5	0.429117	0.429117	0.428564	0.428564	0.428131	0.428131	0.426662	0.426662	0.424772	0.424772	0.422475	0.422475	0.420512	0.420512	0.420075	0.420075	0.420302	0.420882	0.420882	0.420657	0.420657	0.419496	0.419496	0.418073	0.418073	0.416971	0.416971	0.41647	0.41647	0.415985	0.415985	0.415161	0.415161	0.41382	0.41382	0.411865	0.411865	0.41049	0.41049	0.409788	0.409788	0.410418	0.412626	0.412626	0.414558	0.414558	0.415448	0.415448
610	9	0.372563	0.372563	0.373745	0.373745	0.374054	0.374054	0.374722	0.374722	0.375706	0.375706	0.375595	0.375595	0.375994	0.375994	0.375998	0.375998	0.375061	0.375077	0.375077	0.374581	0.374581	0.374378	0.374378	0.374328	0.374328	0.373468	0.373468	0.373034	0.373034	0.37219	0.37219	0.370826	0.370826	0.370396	0.370396	0.369809	0.369809	0.369434	0.369434	0.369528	0.369528	0.36926	0.370196	0.370196	0.371314	0.371314	0.371272	0.371272
611	7	0.407031	0.407031	0.407895	0.407895	0.409315	0.409315	0.409806	0.409806	0.409232	0.409232	0.408484	0.408484	0.408752	0.408752	0.408835	0.408835	0.40792	0.406571	0.406571	0.406356	0.406356	0.407192	0.407192	0.407462	0.407462	0.406075	0.406075	0.404557	0.404557	0.403845	0.403845	0.4035	0.4035	0.402407	0.402407	0.400776	0.400776	0.400215	0.400215	0.400966	0.400966	0.401683	0.401459	0.401459	0.40136	0.40136	0.402255	0.402255
612	3	0.533256	0.533256	0.535749	0.535749	0.537712	0.537712	0.538967	0.538967	0.540008	0.540008	0.540856	0.540856	0.541397	0.541397	0.541213	0.541213	0.540458	0.539713	0.539713	0.539664	0.539664	0.53959	0.53959	0.538651	0.538651	0.537553	0.537553	0.536665	0.536665	0.535582	0.535582	0.534894	0.534894	0.534274	0.534274	0.53365	0.53365	0.53344	0.53344	0.533137	0.533137	0.533389	0.534533	0.534533	0.535716	0.535716	0.536612	0.536612
613	4	0.296001	0.296001	0.295438	0.295438	0.294928	0.294928	0.293639	0.293639	0.29304	0.29304	0.293216	0.293216	0.292796	0.292796	0.292255	0.292255	0.29278	0.293512	0.293512	0.293642	0.293642	0.294216	0.294216	0.294832	0.294832	0.29438	0.29438	0.293095	0.293095	0.291817	0.291817	0.290392	0.290392	0.288545	0.288545	0.287598	0.287598	0.287454	0.287454	0.286732	0.286732	0.286366	0.287306	0.287306	0.288146	0.288146	0.28825	0.28825
614	2	0.417183	0.417183	0.418456	0.418456	0.420219	0.420219	0.421683	0.421683	0.423148	0.423148	0.424214	0.424214	0.425313	0.425313	0.426823	0.426823	0.428542	0.430826	0.430826	0.433535	0.433535	0.435883	0.435883	0.437807	0.437807	0.438527	0.438527	0.438274	0.438274	0.436881	0.436881	0.434356	0.434356	0.431465	0.431465	0.428518	0.428518	0.426009	0.426009	0.424321	0.424321	0.423298	0.423467	0.423467	0.424794	0.424794	0.426081	0.426081
615	10	0.358798	0.358798	0.35796	0.35796	0.357431	0.357431	0.35722	0.35722	0.357126	0.357126	0.357182	0.357182	0.357041	0.357041	0.356487	0.356487	0.355322	0.354322	0.354322	0.353728	0.353728	0.353604	0.353604	0.353431	0.353431	0.352639	0.352639	0.351123	0.351123	0.349644	0.349644	0.348541	0.348541	0.34785	0.34785	0.347413	0.347413	0.347435	0.347435	0.347761	0.347761	0.34823	0.348842	0.348842	0.349763	0.349763	0.351104	0.351104
616	4	0.288014	0.288014	0.285977	0.285977	0.284466	0.284466	0.283651	0.283651	0.282745	0.282745	0.282782	0.282782	0.282762	0.282762	0.283479	0.283479	0.284538	0.285395	0.285395	0.28692	0.28692	0.287721	0.287721	0.288653	0.288653	0.288437	0.288437	0.2872	0.2872	0.285469	0.285469	0.282792	0.282792	0.280824	0.280824	0.279048	0.279048	0.277843	0.277843	0.277634	0.277634	0.277136	0.277897	0.277897	0.278587	0.278587	0.279349	0.279349
617	2	0.344737	0.344737	0.346025	0.346025	0.34763	0.34763	0.349796	0.349796	0.350843	0.350843	0.351967	0.351967	0.353141	0.353141	0.353504	0.353504	0.354824	0.355772	0.355772	0.356917	0.356917	0.358778	0.358778	0.359585	0.359585	0.360176	0.360176	0.360041	0.360041	0.35842	0.35842	0.356738	0.356738	0.354543	0.354543	0.352015	0.352015	0.350497	0.350497	0.348779	0.348779	0.34801	0.348323	0.348323	0.348508	0.348508	0.34996	0.34996
618	8	0.478631	0.478631	0.475747	0.475747	0.473459	0.473459	0.471323	0.471323	0.468883	0.468883	0.466324	0.466324	0.464126	0.464126	0.462356	0.462356	0.460542	0.458816	0.458816	0.457601	0.457601	0.457153	0.457153	0.456798	0.456798	0.455822	0.455822	0.45398	0.45398	0.451941	0.451941	0.450461	0.450461	0.449433	0.449433	0.448426	0.448426	0.447338	0.447338	0.446002	0.446002	0.445536	0.446478	0.446478	0.44783	0.44783	0.448787	0.448787
619	2	0.267781	0.267781	0.267241	0.267241	0.266909	0.266909	0.266619	0.266619	0.266129	0.266129	0.265162	0.265162	0.264092	0.264092	0.262771	0.262771	0.26132	0.260035	0.260035	0.25899	0.25899	0.258476	0.258476	0.25828	0.25828	0.257805	0.257805	0.257534	0.257534	0.257548	0.257548	0.257268	0.257268	0.256927	0.256927	0.256806	0.256806	0.256289	0.256289	0.255456	0.255456	0.255092	0.254992	0.254992	0.25517	0.25517	0.255773	0.255773
620	3	0.305522	0.305522	0.305748	0.305748	0.305623	0.305623	0.305293	0.305293	0.305098	0.305098	0.30485	0.30485	0.304317	0.304317	0.303761	0.303761	0.303155	0.30265	0.30265	0.30228	0.30228	0.302095	0.302095	0.301837	0.301837	0.301729	0.301729	0.301721	0.301721	0.301632	0.301632	0.301385	0.301385	0.301347	0.301347	0.301454	0.301454	0.30168	0.30168	0.301965	0.301965	0.302467	0.303002	0.303002	0.303541	0.303541	0.303991	0.303991
621	8	0.421715	0.421715	0.421157	0.421157	0.420971	0.420971	0.420807	0.420807	0.420561	0.420561	0.420156	0.420156	0.41924	0.41924	0.418366	0.418366	0.417366	0.41612	0.41612	0.415603	0.415603	0.415132	0.415132	0.414457	0.414457	0.413729	0.413729	0.41288	0.41288	0.411852	0.411852	0.410661	0.410661	0.409976	0.409976	0.409827	0.409827	0.409834	0.409834	0.409987	0.409987	0.410184	0.411291	0.411291	0.413091	0.413091	0.414302	0.414302
622	10	0.340141	0.340141	0.340105	0.340105	0.340505	0.340505	0.340322	0.340322	0.339566	0.339566	0.338745	0.338745	0.338277	0.338277	0.338374	0.338374	0.338554	0.338603	0.338603	0.338078	0.338078	0.337638	0.337638	0.33824	0.33824	0.33915	0.33915	0.338953	0.338953	0.337742	0.337742	0.336138	0.336138	0.335319	0.335319	0.33531	0.33531	0.335695	0.335695	0.336229	0.336229	0.336504	0.336567	0.336567	0.337071	0.337071	0.338213	0.338213
623	11	0.355658	0.355658	0.355441	0.355441	0.354933	0.354933	0.354704	0.354704	0.354176	0.354176	0.353697	0.353697	0.353245	0.353245	0.35286	0.35286	0.352148	0.351785	0.351785	0.351638	0.351638	0.35125	0.35125	0.351069	0.351069	0.351009	0.351009	0.350891	0.350891	0.350676	0.350676	0.35049	0.35049	0.350245	0.350245	0.350083	0.350083	0.350404	0.350404	0.350207	0.350207	0.350443	0.351202	0.351202	0.35173	0.35173	0.352017	0.352017
624	6	0.305769	0.305769	0.306706	0.306706	0.307871	0.307871	0.30892	0.30892	0.309758	0.309758	0.310027	0.310027	0.310158	0.310158	0.310365	0.310365	0.310513	0.310565	0.310565	0.310533	0.310533	0.31042	0.31042	0.310164	0.310164	0.310032	0.310032	0.309876	0.309876	0.309463	0.309463	0.308875	0.308875	0.308657	0.308657	0.308593	0.308593	0.308737	0.308737	0.308715	0.308715	0.308712	0.309263	0.309263	0.309836	0.309836	0.310272	0.310272
625	7	0.291075	0.291075	0.29017	0.29017	0.288844	0.288844	0.287923	0.287923	0.286468	0.286468	0.285321	0.285321	0.284225	0.284225	0.28201	0.28201	0.280927	0.280868	0.280868	0.279733	0.279733	0.279253	0.279253	0.279048	0.279048	0.278104	0.278104	0.277808	0.277808	0.27691	0.27691	0.275077	0.275077	0.274804	0.274804	0.274711	0.274711	0.27346	0.27346	0.27313	0.27313	0.273091	0.272875	0.272875	0.27375	0.27375	0.273748	0.273748
626	7	0.404876	0.404876	0.405037	0.405037	0.404248	0.404248	0.402991	0.402991	0.402206	0.402206	0.401251	0.401251	0.399581	0.399581	0.397659	0.397659	0.396037	0.395	0.395	0.394151	0.394151	0.393173	0.393173	0.39205	0.39205	0.391156	0.391156	0.390216	0.390216	0.388521	0.388521	0.386963	0.386963	0.386324	0.386324	0.385921	0.385921	0.385375	0.385375	0.384398	0.384398	0.383835	0.384532	0.384532	0.385454	0.385454	0.38554	0.38554
627	4	0.291629	0.291629	0.291495	0.291495	0.29106	0.29106	0.290965	0.290965	0.291295	0.291295	0.291653	0.291653	0.291672	0.291672	0.291703	0.291703	0.292132	0.293249	0.293249	0.294528	0.294528	0.295194	0.295194	0.295171	0.295171	0.295133	0.295133	0.295104	0.295104	0.294077	0.294077	0.292154	0.292154	0.29033	0.29033	0.28928	0.28928	0.28892	0.28892	0.28808	0.28808	0.286977	0.287032	0.287032	0.288248	0.288248	0.289488	0.289488
628	4	0.33841	0.33841	0.337676	0.337676	0.336837	0.336837	0.336362	0.336362	0.336164	0.336164	0.335672	0.335672	0.335298	0.335298	0.335411	0.335411	0.335694	0.335748	0.335748	0.335996	0.335996	0.336556	0.336556	0.336726	0.336726	0.336143	0.336143	0.335188	0.335188	0.333755	0.333755	0.33238	0.33238	0.330923	0.330923	0.329699	0.329699	0.329442	0.329442	0.329198	0.329198	0.328667	0.328837	0.328837	0.3298	0.3298	0.330636	0.330636
629	7	0.411301	0.411301	0.408971	0.408971	0.407638	0.407638	0.406463	0.406463	0.405302	0.405302	0.404067	0.404067	0.402396	0.402396	0.401311	0.401311	0.400458	0.399973	0.399973	0.400239	0.400239	0.400445	0.400445	0.400451	0.400451	0.399956	0.399956	0.398723	0.398723	0.397017	0.397017	0.39494	0.39494	0.393259	0.393259	0.391909	0.391909	0.390716	0.390716	0.390112	0.390112	0.39003	0.390676	0.390676	0.391757	0.391757	0.392631	0.392631
630	4	0.29805	0.29805	0.297627	0.297627	0.297672	0.297672	0.296828	0.296828	0.29642	0.29642	0.296904	0.296904	0.29675	0.29675	0.296404	0.296404	0.296539	0.297494	0.297494	0.298173	0.298173	0.298148	0.298148	0.298636	0.298636	0.298576	0.298576	0.2973	0.2973	0.295784	0.295784	0.294471	0.294471	0.293187	0.293187	0.291836	0.291836	0.291017	0.291017	0.290925	0.290925	0.290654	0.291026	0.291026	0.292172	0.292172	0.292862	0.292862
631	8	0.268042	0.268042	0.267705	0.267705	0.267603	0.267603	0.267354	0.267354	0.266779	0.266779	0.266044	0.266044	0.265548	0.265548	0.265106	0.265106	0.264392	0.263457	0.263457	0.26273	0.26273	0.262508	0.262508	0.262509	0.262509	0.262214	0.262214	0.261398	0.261398	0.260397	0.260397	0.259806	0.259806	0.259786	0.259786	0.259708	0.259708	0.259262	0.259262	0.25855	0.25855	0.258408	0.259101	0.259101	0.260033	0.260033	0.260404	0.260404
632	3	0.323556	0.323556	0.325045	0.325045	0.326744	0.326744	0.328401	0.328401	0.329982	0.329982	0.331445	0.331445	0.332077	0.332077	0.332654	0.332654	0.332901	0.332746	0.332746	0.333079	0.333079	0.333035	0.333035	0.332572	0.332572	0.331939	0.331939	0.33103	0.33103	0.32998	0.32998	0.328919	0.328919	0.328184	0.328184	0.327924	0.327924	0.327575	0.327575	0.327259	0.327259	0.3272	0.327718	0.327718	0.328671	0.328671	0.32922	0.32922
633	5	0.39065	0.39065	0.390806	0.390806	0.390528	0.390528	0.38994	0.38994	0.389688	0.389688	0.389866	0.389866	0.390065	0.390065	0.390024	0.390024	0.389286	0.389166	0.389166	0.389498	0.389498	0.390253	0.390253	0.38967	0.38967	0.388592	0.388592	0.387545	0.387545	0.386187	0.386187	0.384726	0.384726	0.38325	0.38325	0.38212	0.38212	0.381745	0.381745	0.381783	0.381783	0.381826	0.382881	0.382881	0.383954	0.383954	0.384802	0.384802
634	6	0.44245	0.44245	0.441044	0.441044	0.439951	0.439951	0.438883	0.438883	0.437432	0.437432	0.435352	0.435352	0.433228	0.433228	0.431429	0.431429	0.429609	0.4279	0.4279	0.426502	0.426502	0.425527	0.425527	0.424787	0.424787	0.424431	0.424431	0.4243	0.4243	0.423862	0.423862	0.423434	0.423434	0.423163	0.423163	0.423012	0.423012	0.423312	0.423312	0.423434	0.423434	0.423548	0.424276	0.424276	0.425172	0.425172	0.425616	0.425616
635	8	0.367161	0.367161	0.368127	0.368127	0.369359	0.369359	0.370272	0.370272	0.370571	0.370571	0.370415	0.370415	0.370317	0.370317	0.370131	0.370131	0.369537	0.368506	0.368506	0.367856	0.367856	0.367621	0.367621	0.367216	0.367216	0.366473	0.366473	0.365387	0.365387	0.364066	0.364066	0.363309	0.363309	0.363204	0.363204	0.363255	0.363255	0.363139	0.363139	0.362584	0.362584	0.362431	0.363529	0.363529	0.365077	0.365077	0.365964	0.365964
636	8	0.362469	0.362469	0.35944	0.35944	0.357377	0.357377	0.355769	0.355769	0.354074	0.354074	0.352351	0.352351	0.351091	0.351091	0.3503	0.3503	0.349563	0.348814	0.348814	0.348347	0.348347	0.348228	0.348228	0.348222	0.348222	0.347635	0.347635	0.346131	0.346131	0.344391	0.344391	0.343012	0.343012	0.342	0.342	0.340846	0.340846	0.339402	0.339402	0.337953	0.337953	0.337301	0.337709	0.337709	0.33856	0.33856	0.339219	0.339219
637	1	0.252908	0.252908	0.253644	0.253644	0.254732	0.254732	0.255347	0.255347	0.255455	0.255455	0.255502	0.255502	0.255778	0.255778	0.255483	0.255483	0.254657	0.254453	0.254453	0.255082	0.255082	0.255154	0.255154	0.254347	0.254347	0.253694	0.253694	0.253722	0.253722	0.253171	0.253171	0.25163	0.25163	0.250429	0.250429	0.250284	0.250284	0.250126	0.250126	0.249166	0.249166	0.248647	0.249591	0.249591	0.250716	0.250716	0.250685	0.250685
638	5	0.456196	0.456196	0.4563	0.4563	0.456767	0.456767	0.456697	0.456697	0.456127	0.456127	0.455448	0.455448	0.455877	0.455877	0.457941	0.457941	0.461119	0.464587	0.464587	0.467317	0.467317	0.46855	0.46855	0.468618	0.468618	0.468343	0.468343	0.468105	0.468105	0.467015	0.467015	0.464459	0.464459	0.460266	0.460266	0.455245	0.455245	0.450891	0.450891	0.447968	0.447968	0.447132	0.448172	0.448172	0.449876	0.449876	0.451076	0.451076
639	10	0.407304	0.407304	0.406899	0.406899	0.40644	0.40644	0.406364	0.406364	0.406407	0.406407	0.406335	0.406335	0.406099	0.406099	0.405445	0.405445	0.404203	0.403316	0.403316	0.402999	0.402999	0.402876	0.402876	0.402386	0.402386	0.401898	0.401898	0.401167	0.401167	0.400166	0.400166	0.399266	0.399266	0.398628	0.398628	0.398474	0.398474	0.39849	0.39849	0.397976	0.397976	0.397628	0.39798	0.39798	0.398507	0.398507	0.398793	0.398793
640	10	0.313815	0.313815	0.31348	0.31348	0.31283	0.31283	0.312775	0.312775	0.313073	0.313073	0.313211	0.313211	0.313055	0.313055	0.31282	0.31282	0.311917	0.31111	0.31111	0.310925	0.310925	0.311156	0.311156	0.310936	0.310936	0.310588	0.310588	0.310203	0.310203	0.30964	0.30964	0.309004	0.309004	0.309016	0.309016	0.309634	0.309634	0.309973	0.309973	0.309746	0.309746	0.30995	0.310684	0.310684	0.311104	0.311104	0.311435	0.311435
641	8	0.393726	0.393726	0.393765	0.393765	0.393575	0.393575	0.39358	0.39358	0.393668	0.393668	0.393234	0.393234	0.392317	0.392317	0.391169	0.391169	0.390334	0.389911	0.389911	0.389589	0.389589	0.388882	0.388882	0.388152	0.388152	0.387854	0.387854	0.387441	0.387441	0.386399	0.386399	0.385454	0.385454	0.384998	0.384998	0.385083	0.385083	0.385208	0.385208	0.384769	0.384769	0.384813	0.385829	0.385829	0.387023	0.387023	0.387779	0.387779
642	7	0.376921	0.376921	0.378181	0.378181	0.379686	0.379686	0.381986	0.381986	0.383918	0.383918	0.384565	0.384565	0.385185	0.385185	0.386527	0.386527	0.387587	0.387767	0.387767	0.388434	0.388434	0.3896	0.3896	0.389683	0.389683	0.388373	0.388373	0.387184	0.387184	0.38599	0.38599	0.383945	0.383945	0.381722	0.381722	0.380869	0.380869	0.381104	0.381104	0.38069	0.38069	0.379977	0.380409	0.380409	0.381497	0.381497	0.381794	0.381794
643	7	0.403659	0.403659	0.403655	0.403655	0.403022	0.403022	0.402027	0.402027	0.401308	0.401308	0.400559	0.400559	0.399016	0.399016	0.397111	0.397111	0.395676	0.394759	0.394759	0.393953	0.393953	0.392813	0.392813	0.391603	0.391603	0.390767	0.390767	0.38965	0.38965	0.38783	0.38783	0.386057	0.386057	0.385096	0.385096	0.384491	0.384491	0.383546	0.383546	0.382433	0.382433	0.382171	0.382713	0.382713	0.383445	0.383445	0.383617	0.383617
644	5	0.47145	0.47145	0.467423	0.467423	0.464724	0.464724	0.46207	0.46207	0.459277	0.459277	0.456563	0.456563	0.454902	0.454902	0.454965	0.454965	0.45617	0.457499	0.457499	0.457952	0.457952	0.457416	0.457416	0.456746	0.456746	0.456122	0.456122	0.455379	0.455379	0.454594	0.454594	0.453169	0.453169	0.451037	0.451037	0.448411	0.448411	0.446352	0.446352	0.445838	0.445838	0.446839	0.448474	0.448474	0.450502	0.450502	0.452134	0.452134
645	8	0.377482	0.377482	0.379435	0.379435	0.381679	0.381679	0.38341	0.38341	0.384558	0.384558	0.385064	0.385064	0.385455	0.385455	0.385607	0.385607	0.385362	0.384795	0.384795	0.384555	0.384555	0.384569	0.384569	0.384423	0.384423	0.383855	0.383855	0.382841	0.382841	0.381475	0.381475	0.380655	0.380655	0.380423	0.380423	0.380353	0.380353	0.380029	0.380029	0.379237	0.379237	0.37889	0.379726	0.379726	0.381069	0.381069	0.381894	0.381894
646	10	0.353094	0.353094	0.355027	0.355027	0.355984	0.355984	0.356652	0.356652	0.358315	0.358315	0.360898	0.360898	0.362707	0.362707	0.362853	0.362853	0.362036	0.362014	0.362014	0.362669	0.362669	0.363147	0.363147	0.362654	0.362654	0.361737	0.361737	0.360416	0.360416	0.359306	0.359306	0.35953	0.35953	0.36014	0.36014	0.359929	0.359929	0.35915	0.35915	0.358435	0.358435	0.359069	0.360916	0.360916	0.362227	0.362227	0.362671	0.362671
647	5	0.23737	0.23737	0.238072	0.238072	0.238144	0.238144	0.23775	0.23775	0.237932	0.237932	0.238721	0.238721	0.239349	0.239349	0.239463	0.239463	0.23934	0.239855	0.239855	0.2409	0.2409	0.241382	0.241382	0.240765	0.240765	0.24035	0.24035	0.240093	0.240093	0.239154	0.239154	0.237513	0.237513	0.235833	0.235833	0.235109	0.235109	0.235072	0.235072	0.234664	0.234664	0.234196	0.234525	0.234525	0.235503	0.235503	0.236234	0.236234
648	4	0.365051	0.365051	0.361603	0.361603	0.3607	0.3607	0.359078	0.359078	0.356183	0.356183	0.355902	0.355902	0.355625	0.355625	0.35355	0.35355	0.353393	0.354201	0.354201	0.352791	0.352791	0.352866	0.352866	0.354039	0.354039	0.352392	0.352392	0.350766	0.350766	0.350266	0.350266	0.347986	0.347986	0.345561	0.345561	0.345996	0.345996	0.345975	0.345975	0.344534	0.344534	0.345654	0.347503	0.347503	0.347447	0.347447	0.34904	0.34904
649	6	0.438338	0.438338	0.436369	0.436369	0.434868	0.434868	0.43337	0.43337	0.432386	0.432386	0.430249	0.430249	0.427943	0.427943	0.425443	0.425443	0.423869	0.422207	0.422207	0.420952	0.420952	0.41921	0.41921	0.417737	0.417737	0.416466	0.416466	0.415666	0.415666	0.41432	0.41432	0.41285	0.41285	0.411414	0.411414	0.410276	0.410276	0.40944	0.40944	0.408362	0.408362	0.407471	0.406892	0.406892	0.406694	0.406694	0.406108	0.406108
650	11	0.270846	0.270846	0.270594	0.270594	0.270062	0.270062	0.270332	0.270332	0.270199	0.270199	0.269357	0.269357	0.269175	0.269175	0.269003	0.269003	0.267951	0.26754	0.26754	0.267742	0.267742	0.26718	0.26718	0.266625	0.266625	0.266936	0.266936	0.266621	0.266621	0.265807	0.265807	0.265849	0.265849	0.265854	0.265854	0.265184	0.265184	0.265274	0.265274	0.265538	0.265538	0.265163	0.265365	0.265365	0.266349	0.266349	0.266437	0.266437
651	7	0.486311	0.486311	0.483491	0.483491	0.481722	0.481722	0.480066	0.480066	0.477963	0.477963	0.475617	0.475617	0.472809	0.472809	0.470573	0.470573	0.46854	0.466685	0.466685	0.465845	0.465845	0.46529	0.46529	0.464436	0.464436	0.463345	0.463345	0.461916	0.461916	0.460286	0.460286	0.458564	0.458564	0.457244	0.457244	0.456571	0.456571	0.456233	0.456233	0.456213	0.456213	0.456587	0.457839	0.457839	0.459724	0.459724	0.461053	0.461053
652	4	0.251945	0.251945	0.251709	0.251709	0.251555	0.251555	0.25072	0.25072	0.250325	0.250325	0.25083	0.25083	0.250991	0.250991	0.250434	0.250434	0.250458	0.251305	0.251305	0.251659	0.251659	0.251602	0.251602	0.251672	0.251672	0.251604	0.251604	0.250484	0.250484	0.248951	0.248951	0.248051	0.248051	0.247072	0.247072	0.245964	0.245964	0.245586	0.245586	0.245508	0.245508	0.245505	0.246155	0.246155	0.247317	0.247317	0.248258	0.248258
653	10	0.331624	0.331624	0.33296	0.33296	0.333181	0.333181	0.334015	0.334015	0.3358	0.3358	0.337731	0.337731	0.338974	0.338974	0.339458	0.339458	0.338849	0.338236	0.338236	0.338926	0.338926	0.340247	0.340247	0.340046	0.340046	0.338828	0.338828	0.33791	0.33791	0.33762	0.33762	0.337882	0.337882	0.338174	0.338174	0.338406	0.338406	0.338279	0.338279	0.337682	0.337682	0.33817	0.340356	0.340356	0.342078	0.342078	0.342227	0.342227
654	9	0.19467	0.19467	0.195488	0.195488	0.195606	0.195606	0.196071	0.196071	0.196837	0.196837	0.196875	0.196875	0.197383	0.197383	0.197676	0.197676	0.197412	0.197765	0.197765	0.19778	0.19778	0.197929	0.197929	0.198371	0.198371	0.198167	0.198167	0.198401	0.198401	0.198612	0.198612	0.198348	0.198348	0.198601	0.198601	0.198674	0.198674	0.198715	0.198715	0.199128	0.199128	0.199109	0.199388	0.199388	0.19992	0.19992	0.19982	0.19982
655	6	0.28311	0.28311	0.283448	0.283448	0.282941	0.282941	0.282654	0.282654	0.283353	0.283353	0.283298	0.283298	0.281991	0.281991	0.281193	0.281193	0.281388	0.280747	0.280747	0.279509	0.279509	0.279261	0.279261	0.279914	0.279914	0.279606	0.279606	0.278416	0.278416	0.278018	0.278018	0.278285	0.278285	0.277614	0.277614	0.27648	0.27648	0.276397	0.276397	0.276985	0.276985	0.276904	0.276045	0.276045	0.276191	0.276191	0.27745	0.27745
656	4	0.214554	0.214554	0.214234	0.214234	0.21381	0.21381	0.213618	0.213618	0.21342	0.21342	0.213234	0.213234	0.213372	0.213372	0.2134	0.2134	0.213345	0.213787	0.213787	0.214255	0.214255	0.214413	0.214413	0.214377	0.214377	0.214088	0.214088	0.213274	0.213274	0.212194	0.212194	0.211167	0.211167	0.210117	0.210117	0.209562	0.209562	0.209504	0.209504	0.209402	0.209402	0.209665	0.210391	0.210391	0.211147	0.211147	0.211723	0.211723
657	5	0.315602	0.315602	0.316312	0.316312	0.3174	0.3174	0.317002	0.317002	0.316967	0.316967	0.318645	0.318645	0.319477	0.319477	0.319221	0.319221	0.319819	0.320667	0.320667	0.321746	0.321746	0.323093	0.323093	0.322759	0.322759	0.321673	0.321673	0.32134	0.32134	0.319907	0.319907	0.317125	0.317125	0.315175	0.315175	0.314274	0.314274	0.313408	0.313408	0.313008	0.313008	0.312897	0.312782	0.312782	0.314011	0.314011	0.315312	0.315312
658	1	0.37229	0.37229	0.372586	0.372586	0.372848	0.372848	0.372551	0.372551	0.371449	0.371449	0.370637	0.370637	0.370169	0.370169	0.369284	0.369284	0.367918	0.367159	0.367159	0.367363	0.367363	0.3672	0.3672	0.366295	0.366295	0.365692	0.365692	0.366017	0.366017	0.365776	0.365776	0.364412	0.364412	0.363546	0.363546	0.363639	0.363639	0.363965	0.363965	0.363293	0.363293	0.36303	0.364316	0.364316	0.365694	0.365694	0.365786	0.365786
[truncated: 3,400 more columns]
